# Supplementary material for: Learning Styles of Medical Students, Surgical Residents, Medical Staff, and General Surgery Teachers When Learning Surgery: Protocol for a Scoping Review
Source: JMIR Res Protoc. 2024 Oct 11;13:e57229. doi: 10.2196/57229 (PMC11512123; doi:10.2196/57229)
Supplement: Multimedia Appendix 1 [file resprot_v13i1e57229_app1.xlsx]

## Sheet: Sumário
		Pesquisados	Recuperados
	EMBASE	67	67
	SCOPUS	52	50
	WOS	39	39
	PUBMED	57	57

## Sheet: EMBASE
Autor	Ano	Título	Abstract	Periódico	Keywords	BASE
Linn, B S; Cohen, J; Wirch, J	1979	The relationship of interest in surgery to learning styles, grades and residency choice	The aims were to determine (1) if post-clerkship interest in surgery could be predicted from students' learning styles and preclinical interests as well as interest in surgery before their clerkship; (2) if interest in surgery related to performance in the clerkship; and (3) if interest related to later choice of a surgical residency. All juniors in one academic year were tested before and after …	Social Science and Medicine	methodology, postgraduate education, psychological aspect, surgery	EMBASE
Andrassy, R J; Torma, M J	1982	Learning styles and the prospective surgeon	There has recently been a surge of interest in medical education and specialty training. For many years, medical school curricula and residencies were guided mainly by tradition. Educators have now begun to reassess their methods in order to improve teaching efficiency and to better meet the needs of the trainee. Social psychologists and industry have led the way in mapping out the specific needs…	American Surgeon	medical education, methodology, postgraduate education, review, surgical training	EMBASE
Rosenberg, M B	1991	Learning style analysis among oral and maxillofacial surgeons	Learning style analysis provides a conceptual framework to aid both teachers and students in determining their optimal learning millieu. The four stages of the learning cycle apply to every learning situation, including the training and continuing education of oral and maxillofacial surgeons. Determination of learning style type may correlated with individual success in a particular program or sp…	Journal of Oral and Maxillofacial Surgery	adult, article, female, human, human experiment, learning, male, maxillofacial surgery, medical education, normal human, priority journal	EMBASE
Giugliano, G; Venturino, M; DePaoli, F; Andrle, J; Calabrese, L; Tradati, N; Chiesa, F; Scarpa, D; Susini, G	2001	Learning curve for translaryngeal tracheotomy in head and neck surgery	Objectives: Translaryngeal tracheotomy (TLT) is a widely accepted procedure in intensive-care units for its simplicity of execution, low morbidity, rapid wound closure after cannula removal, good esthetic results, and lack of long-term sequelae. The aim of this study was to evaluate the feasibility and use of adopting TLT in patients with cancer undergoing major head and neck surgery. Study Desig…	Laryngoscope	adult, aged, article, cannulation, clinical article, dyspnea, female, head and neck cancer, head and neck surgery, human, male, oropharynx cancer, postoperative complication, priority journal, subcutaneous emphysema, surgeon, surgical technique, surgical training, tracheotomy, wound healing	EMBASE
Montgomery, K; Stephanides, M; Schendel, S; Ross, M	2005	User interface paradigms for patient-specific surgical planning: Lessons learned over a decade of research	This paper covers work in virtual reality-based, patient-specific surgical planning over the past decade. It aims to comprehensively examine the user interface paradigms and system designs during that period of time and to objectively analyze their effectiveness for the task. The goal is to provide useful feedback on these interface and implementation paradigms to aid other researchers in this fi…	Computerized Medical Imaging and Graphics	architecture, bone, computer aided design, computer assisted tomography, computer interface, computer model, computer simulation, diagnostic imaging, face surgery, feedback system, human, image analysis, image display, image quality, mandible reconstruction, medical research, motivation, practice guideline, preoperative evaluation, priority journal, productivity, review, soft tissue, software, st…	EMBASE
Contessa, J; Ciardiello, K A; Perlman, S	2005	Surgery resident learning styles and academic achievement	Objective: To determine if surgical residents share a preferred learning style as measured by Kolb's Learning Style Inventory (LSI) and if a relationship exists between resident learning style and achievement as measured by a standardized examination (AME). Also, core faculty learning styles were assessed to determine if faculty and residents share a preferred learning style. Design: Kolb's LSI, …	Current Surgery	United States, academic achievement, article, comparative study, controlled study, curriculum, education program, frequency analysis, general surgery, human, learning, medical school, medical society, physician, priority journal, residency education, scoring system, standardization, surgical training, university hospital	EMBASE
Dankelman, J; Chmarra, M K; Verdaasdonk, E G G; Stassen, L P S; Grimbergen, C A	2005	Fundamental aspects of learning minimally invasive surgical skills	With the introduction of minimally invasive surgery (MIS) the necessity to develop training methods to learn skills outside the operating room (OR) became clear. Several training simulators have become commercially available. However, fundamental research into the requirements for effective and efficient training in MIS is still lacking. Yet in the literature several learning models have been des…	Minimally Invasive Therapy and Allied Technologies	Simendo, cognition, commercial phenomena, education program, human, learning, medical education, medical research, minimally invasive surgery, motor performance, operating room, physician attitude, priority journal, review, simulation, skill, surgical training	EMBASE
Brandt, M G; Davies, E T	2006	Visual-spatial ability, learning modality and surgical knot tying	Introduction: The ability to mentally rotate an object in 3 dimensions has been shown to correlate with an individual's score on the Vandenberg and Kuse Mental Rotations Test. The goal of this study was to determine whether this Mental Rotations Test could be used to predict performance of a spatially complex surgical skill - the tying of a 1-handed surgical reef knot. In addition, we assessed wh…	Canadian Journal of Surgery	article, controlled study, health practitioner, human, learning, left handedness, medical device, medical education, medical practice, medical student, mental performance, mental test, software, spatial memory, surgical technique, visual memory	EMBASE
Mammen, J M V; Fischer, D R; Anderson, A; James, L E; Nussbaum, M S; Bower, R H; Pritts, T A	2007	Learning Styles Vary Among General Surgery Residents: Analysis of 12 Years of Data	Purpose: Understanding the learning styles of individuals may assist in the tailoring of an educational program to optimize learning. General surgery faculty and residents have been characterized previously as having a tendency toward particular learning styles. We seek to understand better the learning styles of general surgery residents and differences that may exist within the population. Meth…	Journal of Surgical Education	United States, adult, analysis of variance, chi square test, controlled study, curriculum development, data analysis, education program, emotionality, female, general surgery, human, human relation, individualization, learning style, logic, male, medical school, priority journal, problem solving, residency education, review, sex difference, surgical training	EMBASE
Windsor, J A; Diener, S; Zoha, F	2008	Learning style and laparoscopic experience in psychomotor skill performance using a virtual reality surgical simulator	Background: People learn in different ways, and training techniques and technologies should accommodate individual learning needs. This pilot study looks at the relationship between learning style, as measured with the Multiple Intelligences Developmental Assessment Scales (MIDAS), laparoscopic surgery experience and psychomotor skill performance using the MIST VR surgical simulator. Methods: Fiv…	American Journal of Surgery	article, controlled study, human, kinesthesia, laparoscopic surgery, learning style, medical student, pilot study, priority journal, psychomotor performance, rating scale, simulator, statistical significance, surgical training, task performance, virtual reality	EMBASE
Paige, J; Yang, T; Suleman, R; Chauvin, S; Alleyn, J; Brewer, M; Hoxsey, R	2010	Impact of learning style in novices' acquisition of minimally invasive surgical (MIS) basic skills	Introduction: We investigated the impact of learning style on novices' acquisition of minimally invasive surgical (MIS) basic skills. Methods: One hundred five novice medical students underwent text-based (TB), video-based (VB), or faculty-tutored (FT) single session instruction in three basic MIS skills tasks on a box trainer. Pre-session, participants completed a validated questionnaire related…	Surgical Endoscopy and Other Interventional Techniques	Student t test, human, hypothesis, learning style, medical student, questionnaire, reliability, skill, society, statistical analysis, student, surgeon, teaching, videorecording	EMBASE
Wadey, V; Caulley, L; Woods, N; Kraemer, W; Freeman, R	2010	Learning styles most reflecting orthopaedic surgeons	Background and Purpose: Residents and faculty demonstrate similar trends in learning styles. The most prevalent is converging, learning by problem solving; assimilating, learning by abstract logic; diverging, learning by observing and; then accommodating, learning using emotions and interpersonal relationships. The purpose of this study is to determine the learning styles of orthopaedic residents…	Medical Education, Supplement	Canadian, emotion, human, human relation, interview, learning, learning style, medical education, methodology, orthopedic surgeon, orthopedics, prevalence, problem solving, skill	EMBASE
Monkhouse, S	2010	Learning in the surgical workplace: Necessity not luxury	Background: Surgical teaching and training has a long tradition of apprenticeship-style mentoring, which has been widely revered and respected. The teaching style and learning was feared by some, but appreciated by all. The basis of this teaching was a strong relationship between teacher and trainee that was formed over many years of close working. However, modern legislation in the form of the E…	Clinical Teacher	article, education, educational model, general surgery, hospital department, human, learning, medical education, medical student, methodology, operating room, organization and management, outpatient, psychological aspect, psychological model, standard, teacher, teaching, workplace	EMBASE
Sergeant, P	2010	Let us implement the science of learning in car-diothoracic surgery	Background: For many years, surgical practice and residency programs were based on dogma and experience rather than scientific evidence, often on a medieval master-apprentice concept. As we have entered the current century, the original model began to show signs of stress as a result of recent converging trends. Surgical safety and limiting resident work hours as part of the European regulations,…	Heart Surgery Forum	Middle Ages, adult, car, commercial phenomena, drill, environment, evidence based practice, knowledge management, language, learning, learning environment, learning style, medical decision making, medical education, mental function, model, motivation, motor performance, occupation, operating room, organization, patient, processing, safety, salary, scientist, skill, society, student, surgeon, surg…	EMBASE
Engels, P T; de Gara, C	2010	Learning styles of medical students, general surgery residents, and general surgeons: implications for surgical education.	BACKGROUND: Surgical education is evolving under the dual pressures of an enlarging body of knowledge required during residency and mounting work-hour restrictions. Changes in surgical residency training need to be based on available educational models and research to ensure successful training of surgeons. Experiential learning theory, developed by David Kolb, demonstrates the importance of indi…	BMC medical education	Canada, article, education, general surgery, human, learning, medical education, medical student, physician, questionnaire	EMBASE
Bell, M A; Wales, P S; Torbeck, L J; Kunzer, J M; Thurston, V C; Brokaw, J J	2011	Do personality differences between teachers and learners impact students' evaluations of a surgery clerkship?	Objective: Historically, the surgery clerkship at the Indiana University School of Medicine (IUSM) has received poor evaluations from medical students, and the authors of this article hypothesized that this negative feedback may reflect, at least in part, inherent differences in the personality styles of the learners compared with those of the surgery teachers (faculty and residents). Differences…	Journal of Surgical Education	article, clinical education, cultural factor, curriculum, human, medical assessment, medical student, personality, priority journal, professionalism, rating scale, teacher	EMBASE
Quinn, E M; Lehane, E A; Corrigan, M A; Hill, A D K; Redmond, H P	2011	Evaluation of an interactive case-based learning textbook: A new approach to problem-based learning in surgery	Introduction: Medical problem-based learning aims to foster selfdirected study, develop problem-solving skills and prepare students for clinical practice. In practice students are expected to integrate core knowledge into clinical decision-making. Current didactic textbooks fail to achieve this. Aim: Our aim was to assess a new model of interactive case-based textbook. Methods: The case-based tex…	Irish Journal of Medical Science	United Kingdom, book, clinical decision making, clinical practice, decision making, environment, human, information processing, interpersonal communication, learning, learning style, medical student, model, nitrogen 13, physician, problem based learning, problem solving, reading, skill, structured questionnaire, student, surgery	EMBASE
Habib, F A; Spencer, T; Gonzalez, S; Khan, Z; Garcia, G; Schulman, C; Sleeman, D; Hutson, D; Livingstone, A	2012	Learning preferences of general surgery residents: Implications for education curricula development in the era of work hour restriction	Introduction: Learning preferences define an individual's preferred sensory modality for the intake of new information. Teaching is most effective when there is concordance between teaching styles and learning preferences. This is even more important in the era of work hour restrictions where time is limited, and vast amounts of information must be communicated in short periods of time. Surgical …	Journal of Surgical Research	Tertiary (period), curriculum, education, gender, general surgery, human, institutional review, learning, medical school, multimedia, postgraduate student, questionnaire, skill, society, statistical analysis, statistical significance, student, surgeon, surgery, surgical training, teaching, training, university	EMBASE
Caulley, L; Wadey, V; Freeman, R	2012	Learning styles of first-year orthopedic surgical residents at 1 accredited institution	Background: This study represents 1 arm of a 5-year prospective study investigating the learning styles of orthopedic residents and their surgical educators. Methods: This project investigates the learning styles of the 2009-2010 year 1 orthopedic surgical residents. A cross-sectional survey using the Kolb Learning Style Inventory was completed by 13 first year orthopedic residents. Direct 1-to-1…	Journal of Surgical Education	adult, age, article, human, interview, kolb learning style inventory, learning, learning style, orthopedic surgeon, postgraduate education, priority journal, rating scale, residency education, resident, surgical training	EMBASE
Kim, R H; Gilbert, T; Ristig, K; Li, B D; Chu, Q D	2013	Surgical resident learning styles: Faculty and resident accuracy at identification of preferences and impact on absite scores	Introduction: As a consequence of surgical resident duty hour restrictions, there is a need for faculty to utilize novel teaching methods to convey information in a more efficient manner. The current paradigm of surgical training, which has not changed significantly since the time of Halsted, assumes that all residents assimilate information in a similar fashion. However, recent data has shown th…	Journal of Surgical Research	amoxicillin plus clavulanic acid, general surgery, human, learning, learning style, model, resident, society, surgeon, surgery, surgical training, teaching, university, university hospital	EMBASE
Quillin, R C; Pritts, T A; Young, G B; Edwards, M J; Davis, B R	2013	Surgical resident learning styles have changed following the implementation of the 80-hour workweek	Introduction: In July of 2003, the Accreditation Council for Graduate Medical Education instituted duty hour reform for all residency programs. In this study, we evaluated the learning styles of general surgery residents to determine if their learning styles changed following the transition to the 80-hour workweek. Methods: The Kolb Learning Style Inventory was administered yearly to general surg…	Journal of Surgical Research	accreditation, curriculum, curriculum development, emotion, female, gender, general surgery, graduate, human, learning, learning style, male, medical education, patient care, resident, skill, society, statistical analysis, statistical significance, surgeon, surgery, university, university hospital, working time	EMBASE
Pu, L L	2013	Learning from our international colleagues: a US plastic surgeon's perspective	BACKGROUND: With growing contribution to plastic surgery by our international colleagues, one may be wondering about what US plastic surgeons have learned from them. The purpose of this study was to evaluate a single surgeon's experience to identify any specific areas of plastic surgery that one has learned substantially from our international colleagues. METHODS: All plastic surgical procedures …	Annals of plastic surgery	United States, adult, breast reconstruction, breast tumor, case report, female, gunshot injury, human, international cooperation, male, middle aged, plastic surgery, reconstructive surgery, soft tissue injury	EMBASE
Armañanzas, R; Alonso-Nanclares, L; DeFelipe-Oroquieta, J; Kastanauskaite, A; de Sola, R G; DeFelipe, J; Bielza, C; Larrañaga, P	2013	Machine Learning Approach for the Outcome Prediction of Temporal Lobe Epilepsy Surgery	Epilepsy surgery is effective in reducing both the number and frequency of seizures, particularly in temporal lobe epilepsy (TLE). Nevertheless, a significant proportion of these patients continue suffering seizures after surgery. Here we used a machine learning approach to predict the outcome of epilepsy surgery based on supervised classification data mining taking into account not only the comm…	PLoS ONE	accuracy, adolescent, adult, article, brain surgery, classification, clinical article, clinical feature, convalescence, data mining, female, hippocampal sclerosis, human, human tissue, male, neuropathology, neuropsychological assessment, outcome assessment, personality, prediction, prognosis, reliability, temporal lobe epilepsy	EMBASE
Sonnadara, R R; Garbedian, S; Safir, O; Mui, C; Mironova, P; Nousiainen, M; Ferguson, P; Alman, B; Kraemer, W; Reznick, R	2013	Toronto Orthopaedic Boot Camp III: Examining the efficacy of student-regulated learning during an intensive, laboratory-based surgical skills course	Background. Previous studies have presented compelling data that a 1-month "boot-camp"-style course can be a highly effective mechanism for teaching and developing targeted technical skills. In the current study, we examine whether performance of these targeted skills is improved when residents are trained using directed, student-led (SL) learning methods compared with traditional instructor-led …	Surgery (United States)	article, bone drill, controlled study, follow up, human, human experiment, instructor led, medical education, normal human, orthopedic surgeon, plaster cast, priority journal, residency education, resident, skill, student led, surgical skill, task performance, training	EMBASE
Kim, R H; Gilbert, T; Ristig, K; Chu, Q D	2013	Surgical resident learning styles: Faculty and resident accuracy at identification of preferences and impact on ABSITE scores	Introduction: As a consequence of surgical resident duty hour restrictions, there is a need for faculty to utilize novel teaching methods to convey information in a more efficient manner. The current paradigmof surgical training, which has not changed significantly since the time of Halsted, assumes that all residents assimilate information in a similar fashion. However, recent data has shown tha…	Journal of Surgical Research	accuracy, article, educational theory, human, learning style, medical education, prevalence, priority journal, residency education, resident, surgical training	EMBASE
Quillin III, R C; Pritts, T A; Hanseman, D J; Edwards, M J; Davis, B R	2013	How residents learn predicts success in surgical residency	BACKGROUND: Predictors of success in surgical residency have been poorly understood. Previous studies have related prior performance to future success without consideration of personal attributes that help an individual succeed. Surgical educators should consider how residents learn to gain insight into early identification of residents at risk of failing to complete their surgical training. METH…	Journal of Surgical Education	achievement, adult, chi square test, conference paper, examination, female, general surgery, human, learning style, male, observation, priority journal, resident, surgical training	EMBASE
Dua, A; Desai, S	2014	The impact of a vascular learning management system on surgical trainee education	Introduction: This study aimed to determine the impact of an online, structured learning management system (LMS) on the learning of vascular surgical trainees by comparing qualifying examination performance with and without LMS utilization. Method: The vascular LMS course, inclusive of an online curriculum, peer-reviewed textbook, and 717 board-style vascular practice questions with explanations,…	Vascular Disease Management	clinical article, controlled study, curriculum, genetic polymorphism, human, learning, statistical analysis, statistics, student, surgery, vascular surgeon, vascular surgery	EMBASE
Warner, S G; Connor, S; Christophi, C; Azodo, I A; Kent, T; Pier, D; Minter, R M	2014	Development of an international online learning platform for hepatopancreatobiliary surgical training: A needs assessment	Background The Americas Hepato-Pancreato-Biliary Association (AHPBA) and the Australian and New Zealand Hepatic, Pancreatic and Biliary Association (ANZHPBA) are developing an online distance learning curriculum to facilitate an interactive didactic experience for hepatopancreatobiliary (HPB) fellows in the operationalization of existing HPB fellow curricula. Two needs assessment surveys were car…	HPB	Australia and New Zealand, North American, biliary tract surgery, clinical practice, conference paper, curriculum, e-mail, evidence based practice, follow up, health survey, hepatopancreatobiliary surgery, human, human experiment, learning, learning style, liver surgery, medical information, needs assessment, online system, resident, surgical training	EMBASE
Kieu, V; Stroud, L; Huang, P; Smith, M; Spychal, R; Hunter-Smith, D; Nestel, D	2015	The operating theatre as classroom: a qualitative study of learning and teaching surgical competencies	BACKGROUND: There has been a worldwide movement toward competency-based medical education and training. However, this is the first qualitative study to analyze the perceptions of surgical trainees and surgeons toward competency-based education in the operating theatre. We aim to examine views toward the specific learning and teaching of the nine competencies of the Royal Australasian College of S…	Education for health (Abingdon, England)	Victoria, adult, clinical competence, curriculum, education, female, general surgery, health personnel attitude, human, interview, male, medical education, operating room, organization and management, problem based learning, procedures, qualitative research, standards	EMBASE
Javed, M; Moulder, E; Mohsen, A	2015	Orthopaedic surgeons as clinical leaders in the National Health Service, United Kingdom (NHS UK): Can the world learn from us?	This article outlines some of the key concepts in leadership (both styles and theories) to provide a platform for further learning and to help the modern day orthopaedic surgeons to apply these concepts to their current practice. It is focused on two major aspects: management of medical organizations and effective twenty-first century care by surgeons through proper leadership guide and aimed in …	Journal of the College of Physicians and Surgeons Pakistan	United Kingdom, article, evidence based practice, health care organization, human, leadership, national health service, orthopedic surgeon, patient care, patient satisfaction, physician attitude, skill, treatment outcome	EMBASE
Kim, R H; Gilbert, T	2015	Learning style preferences of surgical residency applicants	Background The learning style preferences of general surgery residents have been previously reported; there is evidence that residents who prefer read/write learning styles perform better on the American Board of Surgery In-Training Examination (ABSITE). However, little is known regarding the learning style preferences of applicants to general surgery residency and their impact on educational out…	Journal of Surgical Research	article, female, general surgery, human, learning environment, learning style, male, medical school, medical student, priority journal, resident, surgical training, university hospital	EMBASE
Hoogenes, J; Mironova, P; Safir, O; McQueen, S A; Abdelbary, H; Drexler, M; Nousiainen, M; Ferguson, P; Kraemer, W; Alman, B; Reznick, R K; Sonnadara, R R	2015	Student-led learning: A new teaching paradigm for surgical skills	Background Competency-based education and simulation are being used more frequently in surgical skills curricula. We explored a novel student-led learning paradigm, which allows trainees to become more active participants in the learning process while maintaining expert guidance and supervision. Methods Twelve first-year orthopedic residents were randomized to either a student-led (SL) or a tradi…	American Journal of Surgery	adult, article, clinical competence, content analysis, controlled study, female, human, instructor led training, learning environment, male, orthopedic surgeon, qualitative analysis, randomized controlled trial, resident, self concept, student led trainng, surgical training	EMBASE
Quillin, R C; Cortez, A R; Pritts, T A; Hanseman, D J; Edwards, M J; Davis, B R	2016	Surgical resident learning styles have changed with work hours	Background The Accreditation Council for Graduate Medical Education instituted the 80-h workweek for residency programs in 2003. This presented a unique challenge for surgery residents who must acquire a medical and technical knowledge base during training. Therefore, learning should be delivered in an environment congruent with an individual's learning style. In this study, we evaluated the lear…	Journal of Surgical Research	accommodating, article, assimilating, converging, curriculum, diverging, female, general surgery, human, learning style, major clinical study, male, patient care, priority journal, residency education, resident, surgical training, team based learning, working time	EMBASE
Cundy, T P; Mayer, E K; Camps, J I; Olsen, L H; Pelizzo, G; Yang, G.-Z.; Darzi, A; Najmaldin, A S	2015	Education and training in pediatric robotic surgery: lessons learned from an inaugural multinational workshop	The introduction of robotic surgery into clinical practice brings new and specific needs for education and training. Application to the pediatric setting comes with unique considerations, warranting dedicated training resources that are accessible. A pediatric robotic surgery workshop was convened to address initial education and training requirements. The event was designed to offer an exposure …	Journal of robotic surgery	education, human, international cooperation, pediatrics, robot assisted surgery	EMBASE
Ballow, D; Fang, J; Kosarek, C; Green, T; Tarry, W; Tarry, S	2015	Impact of matching educational materials to learning style on robotic surgical skills training	INTRODUCTION AND OBJECTIVES: Few studies exist that elucidate how a surgical trainee's learning preferences impact their education. It is well described that surgical residents and non-surgical residents differ in their responses to personality inventory questionnaires. These questionnaires describe the multiple intelligences or learning styles of an individual. We attempt to take this process a …	Journal of Urology	American, camera, control group, education, exercise, general surgery, human, intelligence, learning, learning style, medical student, needle, otorhinolaryngology, personality test, plastic surgery, questionnaire, resident, skill, statistical model, student, urology, virtual reality	EMBASE
Kim, R H; Gilbert, T; Ristig, K	2015	The effect of surgical resident learning style preferences on american board of surgery in-training examination scores	Background There is a growing body of literature that suggests that learners assimilate information differently, depending on their preferred learning style. The VARK model categorizes learners as visual (V), aural (A), read/write (R), kinesthetic (K), or multimodal (MM). We hypothesized that resident VARK learning style preferences and American Board of Surgery In-Training Examination (ABSITE) p…	Journal of Surgical Education	article, assessment of humans, female, fleming vark learning style inventory, general surgery, human, learning style, male, normal human, priority journal, resident, surgical training, university hospital	EMBASE
Pang, J H Y; Goetz, A; Hook, L; Joshi, A R T; Leung, P S	2015	Self-awareness of learning styles among surgical trainees	INTRODUCTION: Recent literature has identified differences in how learners prefer to assimilate information, as demonstrated through Fleming's validated Visual, Aural, Read/Write, Kinesthetic (VARK) learning styles inventory. Studies also indicate residents' self-awareness of preferred learning styles affects academic success. Methods for increasing self-awareness of learning styles within surgic…	Journal of the American College of Surgeons	American, United States, amoxicillin plus clavulanic acid, college, examination, general surgery, hospital, human, learning style, licensing, pilot study, questionnaire, resident, self concept, student, surgeon, surgery, surgical training	EMBASE
Flinn, J T; Miller, A; Pyatka, N; Brewer, J; Schneider, T; Cao, C G	2016	The effect of stress on learning in surgical skill acquisition	BACKGROUND: An excessive level of stress and anxiety in medical education can have a negative impact on learning. In particular, the interaction between attending surgeons and trainees in the operating room could induce stress on trainees that is counterproductive, especially if the teaching style or feedback is unduly harsh or critical. AIM: To characterize the effects of stress resulting from a…	Medical teacher	adult, clinical competence, constructive feedback, education, female, general surgery, human, male, medical education, medical student, mental stress, psychology, task performance	EMBASE
Preece, R A; Cope, A C	2016	Are Surgeons Born or Made? A Comparison of Personality Traits and Learning Styles Between Surgical Trainees and Medical Students	Objective Medical students and surgical trainees differ considerably in both their preferential learning styles and personality traits. This study compares the personality profiles and learning styles of surgical trainees with a cohort of medical students specifically intent on pursuing a surgical career. Design A cross-sectional study was conducted contrasting surgical trainees with medical stud…	Journal of Surgical Education	Five Factor Marker questionnaire, Learning Style Inventory Questionnaire, agreeableness, article, career planning, conscience, cross-sectional study, extraversion, human, learning style, medical student, neurosis, openness to experience, personality, priority journal, questionnaire, surgeon, surgical student	EMBASE
Kiffin-Petersen, S; Leung, Y; Carpini, J	2016	Tears, fears and cheers: Effects of trainee surgeons' emotions on learning and performance in the operating theatre	Emotions are considered influential in how people interpret, process and retain information. The operating theatre in a teaching hospital is a complex environment where time-critical clinical decision making co-exists with the performance and learning of complex technical skills. Optimal learning and performance in these circumstances may depend, in part, on the trainees' cognitive activation sta…	Australian and New Zealand Journal of Obstetrics and Gynaecology	anxiety, buffer, coping behavior, grounded theory, gynecology, human, human experiment, learning, obstetrics, operating room, skill, surgeon, surgery, surgical training, teaching, thinking	EMBASE
Arif, T; Varey, A H; Dickson, J K	2016	The visual surgical teacher - A smartphone application designed to enhance learning and recall	Aim: It is becoming increasingly difficult to teach and learn the skills required to achieve excellence in surgery. Modern technology allows for the development of innovative training aids to ensure that quality and standards continue to rise. By combining these with an understanding and targeting of well-established learning styles, such as visual, auditory and kinaesthetic, learning can be enha…	International Journal of Surgery	anatomy, differential diagnosis, human, information processing, injury, knowledge base, learning style, positive feedback, recall, skill, smartphone, spatial learning, student, surgeon, surgery, syndrome, teacher	EMBASE
Kim, R H; Kurtzman, S H; Collier, A N; Shabahang, M M	2016	The Learning Preferences of Applicants Who Interview for General Surgery Residency: A Multiinstitutional Study	Background Learning styles theory posits that learners have distinct preferences for how they assimilate new information. The VARK model categorizes learners based on combinations of 4 learning preferences: visual (V), aural (A), read/write (R), and kinesthetic (K). A previous single institution study demonstrated that the VARK preferences of applicants who interview for general surgery residency…	Journal of Surgical Education	United States, analysis of variance, controlled study, female, general surgery, human, interview, learning style, licensing, male, priority journal, residency education, review	EMBASE
Nebeker, C A; Basson, M D; Haan, P S; Davis, A T; Ali, M; Gupta, R N; Osmer, R L; Hardaway, J C; Peshkepija, A N; McLeod, M K; Anderson, C I; Chojnacki, K A; Yeo, C J; Palazzo, F; Gauvin, J M; Pozzessere, A S; Gelbard, R B; Delman, K A; Martin, D R; Woo, J Y; Tate, L E; Elliott, N; Molnar, R G; Pfeifer, C C; Narkiewicz, L; Obi, S H; Smith, D E	2017	Do female surgeons learn or teach differently?	Background Gender and/or gender-stereotypes might influence surgical education. We hypothesized that female surgeons might focus their learning and teaching differently from male surgeons. Methods Residents and surgeons (multi-institutional) individually recorded preoperatively discussed learning objectives (LO) for matching cases. Narratives were classified as knowledge-based, skill-based, or at…	American Journal of Surgery	article, controlled study, female, human, learning curve, male, narrative, priority journal, procedures, professional knowledge, sex difference, skill, surgeon, surgical training, teaching	EMBASE
Challapalli, P	2017	Evaluation of learning styles in a surgical unit	Introduction In this article, the dominant learning styles present in a surgical department and the importance of knowing one's own learning style, especially in a field like surgery, in order to enhance surgical education will be discussed. Patients and methods A Kolb's learning style questionnaire was administered to 5 grades, in total 43 people. The scores of the questionnaire was totalled and…	Journal of the Royal College of Physicians of Edinburgh	conference abstract, consultation, human, human experiment, learning style, medical student, questionnaire, surgeon, surgery	EMBASE
Brown, E; Lewis, K; Wells, J; Mustafa, S	2017	Exploring the learning needs of dental core trainees (DCTs) in oral & maxillofacial surgery: A national trainee survey	Introduction/Aims: Working in a hospital environment, dental graduates often feel out of depth as a result of the unfamiliar setting, high intensity workload and being unversed in the tasks of the junior doctor they are expected to perform. The aim was to explore the views of DCTs working in OMFS on what learning experiences they found the most valuable and what they felt was missing from their t…	British Journal of Oral and Maxillofacial Surgery	Wales, human, human experiment, learning, maxillofacial surgery, night, oral surgery, questionnaire, skill, statistics, student, teaching	EMBASE
Retrosi, G; Morris, M; McGavock, J	2018	Personal learning style may affect the ability to learn laparoscopic surgery: A preliminary study	Purpose: Learners acquire laparoscopic skills at different speeds and levels. A learning style is the way in which learners attempt to efficiently and effectively perceive, process, store, and recall information. Our aim is to assess if subjects' learning style may affect the ability to learn laparoscopy. Methods: Nineteen medical students performed 10 repetitions of the object transfer task on a…	Journal of Laparoendoscopic and Advanced Surgical Techniques	child, clinical article, conference abstract, controlled study, female, human, human experiment, laparoscopic simulator, laparoscopic surgery, learning style, male, medical student, motion, pilot study, research ethics, sex difference, skill, software, spatial learning, writing	EMBASE
Lee, L.-A.; Chao, Y.-P.; Huang, C.-G.; Fang, J.-T.; Wang, S.-L.; Chuang, C.-K.; Kang, C.-J.; Hsin, L.-J.; Lin, W.-N.; Fang, T.-J.; Li, H.-Y.	2018	Cognitive Style and Mobile E-Learning in Emergent Otorhinolaryngology-Head and Neck Surgery Disorders for Millennial Undergraduate Medical Students: Randomized Controlled Trial	BACKGROUND: Electronic learning (e-learning) through mobile technology represents a novel way to teach emergent otorhinolaryngology-head and neck surgery (ORL-HNS) disorders to undergraduate medical students. Whether a cognitive style of education combined with learning modules can impact learning outcomes and satisfaction in millennial medical students is unknown. OBJECTIVE: The aim of this stud…	Journal of medical Internet research	NCT02971735, adult, cognition, controlled study, female, head and neck tumor, human, learning, male, medical education, medical student, otorhinolaryngology, pathology, physiology, procedures, randomized controlled trial, statistics and numerical data, teaching, telemedicine, young adult	EMBASE
Kim, Y S; Roehrl, M H	2018	Computer science approaches to extract immunohistochemistry (IHC) results from surgical pathology full text reports using machine learning and natural language processing (NLP) techniques	Background: Natural language processing (NLP) and Artificial Intelligence (AI) methods are attractive Computer Science tools for unstructured full text parsing and extraction. Pathology reports, like most reports in current clinical care, remain largely free text with wide stylistic and contextual variability. We set out to use cuttingedge NLP algorithms to have a computer “learn” to parse and ex…	Laboratory Investigation	adult, biological marker, cancer center, cancer surgery, classification, computer, conference abstract, data mining, diagnosis, extraction, gene expression, genetic marker, human, human tissue, immunohistochemistry, library, natural language processing, ontology, pathology, protein expression, surgery	EMBASE
Ahmad, H N; Asif, M	2018	Medical students’ learning habits: A mixed method study during clinical rotation in general surgery	Objective: To investigate medical students' study habits, their learning styles, and preferences, during general surgery rotation, for better understanding the art of pedagogy and improving the quality of teaching and learning. Methods: This mixed-method study was conducted at the Quaid-i-Azam Medical College, Bahawalpur, Pakistan, from March 2013 to December 2014. Medical students of third and f…	Journal of the Pakistan Medical Association	Internet, Pakistan, article, female, general surgery, habit, human, human experiment, learning style, learning theory, major clinical study, male, medical school, medical student, motivation, questionnaire, rotation, sex difference, surgery	EMBASE
Brown, C; Luton, O W; Robinson, D; Abdelrahman, T; Hopkins, L; Egan, R J; Powell, A G; Pollitt, J; Lewis, W	2018	Learning Style Variation: A British Core Surgical Trainee Perspective	INTRODUCTION: Learning styles (LS) can impact all aspects of surgical education, and improved awareness of LS may arguably facilitate strengths and identify weaknesses during training. The aim of this study was to explore the LS of a Core Surgical Trainee (CST) cohort using Kolb's inventory and Kahler's motivational drivers. METHODS: Sixty consecutive CST trainees (43 male, 17 female) completed v…	Journal of the American College of Surgeons	adult, conference abstract, controlled study, decision making, ear, female, general surgery, human, injury, learning style, major clinical study, male, maxillofacial surgery, neurosurgery, nose, orthopedic surgery, outcome assessment, plastic surgery, throat, training, urology	EMBASE
Retrosi, G; Morris, M; McGavock, J	2018	Does personal learning style predict the ability to learn laparoscopic surgery? a pilot study	Purpose: Acquiring laparoscopic skills occurs at different rates among trainees. We conducted a pilot study to determine whether variation in laparoscopic skill acquisition was associated with subject's learning styles. Materials and Methods: Nineteen medical students performed 10 repetitions of the object transfer task over a period of 4 weeks using a validated laparoscopic simulator. The main e…	Journal of Laparoendoscopic and Advanced Surgical Techniques	adult, article, controlled study, female, handedness, human, laparoscopic simulator, laparoscopic surgery, learning style, male, personal experience, pilot study, priority journal, resident, sex difference, surgical training, task performance	EMBASE
Gaskin, K; Daniels, A; Reynolds, V; Pearson, S; Beatty, G	2019	Preparing parents for discharge from hospital with their infant after complex cardiac surgery using the congenital heart assessment tool. an online learning resource for health care professionals	Introduction: The aim of this session is to present an online learning resource developed within a portfolio of research around the Congenital Heart Assessment Tool (CHAT). The CHAT, an early warning tool for parents to use at home to monitor their infant following the first stage of surgery for complex Congenital Heart Disease (CHD), was developed in 2012 and implemented within a feasibility Stu…	Cardiology in the Young	case report, child, clinical article, conference abstract, congenital heart disease, decision making, deterioration, feasibility study, female, heart center, heart surgery, human, infant, learning style, male, social welfare, surgery, teaching, telephone, videorecording	EMBASE
Ul-rahman ahmed, W; Hakim, M A; Poacher, A; Kennett, J; Jones, C S	2019	How can undergraduate surgical societies meet the learning needs of their members? A multicentre study	Introduction: Medical schools in the SouthWest (SW) have traditionally produced relatively few surgical trainees.We aimed to determine the learning needs of SW medical students, in order to inform services provided by undergraduate surgical societies (UGSSs). Methods: A 15-point questionnaire was distributed across four Medical Schools in the SW andWales between May-November 2018. Results: In tot…	British Journal of Surgery	career, conference abstract, human, human experiment, learning, major clinical study, medical school, medical student, motivation, multicenter study, organization, questionnaire, skill	EMBASE
Badenoch, T; Thorn, C	2019	Difficulty Learning: Improving surgical teaching in a district general hospital surgery department	Aims: To assess the effectiveness, efficiency and difficulties of different teaching methods to different grades in a Surgical Department. Methods: Curriculum was created in discussion with Consultant colleagues and using Surgical Curriculum. Implementing differing teachingmethods delivered to all grades and assessing through direct feedback of sessions and overall feedback of Methods The teachin…	British Journal of Surgery	conference abstract, consultation, controlled study, curriculum, general hospital, human, learning, postgraduate student, simulation, skill, surgical training, workload	EMBASE
Hopkins, L; Robinson, D; James, O; Brown, C; Egan, R; Lewis, W	2020	Surgical learning styles; a gender gap perspective	Aims: Learning styles offer the opportunity to tailor training to an individual learner's requirements, yet are seldom considered because of increasing health service demand and working time restrictions. In extremis, training environments incongruent with certain learning styles could arguably lead to adverse outcomes culminating in poor performance in professional examinations and ARCP. This st…	British Journal of Surgery	adult, conference abstract, controlled study, curriculum, female, gender, human, learning style, male, postgraduate student	EMBASE
Leraas, H J; Cox, M L; Rhodin, K E; Freischlag, K; Gilmore, B F; Chang, D; Sudan, R; Haney, J; Migaly, J	2020	Medical Student Involvement and Learning Objectives in Morbidity and Mortality Conferences: A National Survey of the Association for Surgical Education's Committee of Clerkship Directors	Background: Despite implementation of Morbidity and Mortality (M&M) Conference across surgical graduate medical education, sparse literature exists regarding the attendance and involvement of medical students. We sought to examine student involvement and learning objectives for M&M on a national level. Methods: A survey was distributed through the Association for Surgical Education Committee of C…	Journal of Surgical Education	article, gravity, human, human experiment, interpersonal communication, learning, medical education, medical error, medical student, morbidity, mortality, professionalism, skill, surgical training	EMBASE
Nazari, T; Dankbaar, M E W; Sanders, D L; Anderegg, M C J; Wiggers, T; Simons, M P	2020	Learning inguinal hernia repair? A survey of current practice and of preferred methods of surgical residents	Purpose: During surgical residency, many learning methods are available to learn an inguinal hernia repair (IHR). This study aimed to investigate which learning methods are most commonly used and which are perceived as most important by surgical residents for open and endoscopic IHR. Methods: European general surgery residents were invited to participate in a 9-item web-based survey that inquired…	Hernia	Likert scale, apprenticeship, article, book, clinical practice, computer simulation, e-learning, endoscopic surgery, experimental model, general surgery, health care survey, human, inguinal hernia, learning, operating room, priority journal, resident, scientific literature, simulation, videorecording	EMBASE
Nishii, A; Burdine, J; Matusko, N; Wang, T; De Roo, A; Lussiez, A; Sutzko, D C; Minter, R; Sandhu, G	2021	Identification of promotion and prevention associated surgeon behaviors in the operating room to facilitate resident self-regulated learning	Background: The regulatory focus theory (RFT) posits that people can pursue goals with a promotion or prevention focus. Greater alignment of RFT motivational styles between faculty and residents may enhance resident operative autonomy. This study establishes a set of faculty behaviors residents can identify to infer faculty motivational styles. Methods: 10 behaviors associated with promotion and …	American Journal of Surgery	article, controlled study, evidence based medicine, female, human, interpersonal communication, learning style, male, motivation, operating room, physician attitude, pilot study, residency education, self concept, surgeon	EMBASE
Dickinson, K J; Bass, B L; Graviss, E A; Nguyen, D T; Pei, K Y	2021	How learning preferences and teaching styles influence effectiveness of surgical educators	Background: Effective surgical educators have specific attributes and learner-relationships. Our aim was to determine how intrinsic learning preferences and teaching styles affect surgical educator effectiveness. Methods: We determined i) learning preferences ii) teaching styles and iii) self-assessment of teaching skills for all general surgery attendings. All general surgical residents in our p…	American Journal of Surgery	adult, article, attitude, controlled study, general surgery, human, learning, resident, self evaluation, skill, teaching	EMBASE
Mellor, K; Hopkins, L; James, O P; Luton, O; Egan, R J; Lewis, W G	2021	Prognostic significance of drivers at work and learning styles in surgical training	Aims: Drivers at Work (DW) and Learning Styles (LS) refer to a range of contentious theories that aim to account for differences in career progression, yet seldom feature in training assessment. This study aimed to quantify the influence of Core Surgical Trainees' (CST) DW and LS on career progression. Methods: Kolb LS inventories were distributed to 168 CSTs during five consecutive induction boo…	British Journal of Surgery	adult, career, clinical article, conference abstract, female, human, human experiment, learning style, male, outcome assessment, surgical training	EMBASE
Martín Parra, J I; Toledo Martínez, E; Martínez Pérez, P; Ruiz Gómez, J L; Fernández Santiago, R; López Useros, A; Manuel Palazuelos, J C; Rodríguez Sanjuán, J C	2021	Analysis of learning styles in a laparoscopic technical skills course. Implications for surgical training	INTRODUCTION: Learning surgical techniques is a dynamic process. In the 1980s David Kolb described developed a learning model that enabled teaching styles to adapt for better learner outcomes. The aim of this study was to identify the Kolb learning styles of the participants in a laparoscopic technical skills course and to check see if there was any relationship with performance. METHODS: An obse…	Cirugia espanola	cognition, human, laparoscopy, learning	EMBASE
Mellor, K; Hopkins, L; Robinson, D B T; James, O P; Luton, O; Brown, C; Egan, R J; Lewis, W G	2022	Prognostic significance of drivers at work and learning styles in surgical training	PURPOSE OF THE STUDY: Drivers at work (DW) and Learning Styles (LS) refer to contentious theories that aim to account for differential career development yet seldom feature in assessment. This study aimed to quantify the influence of core surgical trainees' (CST) DW and LS on career progress. STUDY DESIGN: DW questionnaires and Kolb LS inventories were distributed to 168 CSTs during five consecut…	Postgraduate medical journal	educational status, female, human, learning, male, prognosis, questionnaire, surgeon	EMBASE
White, E M; Esposito, A C; Kurbatov, V; Wang, X; Caty, M G; Laurans, M; Yoo, P S	2022	How I Learned is How I Teach – Perspectives on How Faculty Surgeons Approach Informed Consent Education	OBJECTIVE: To understand the variability of surgical attending experience and perspectives regarding informed consent and how it impacts resident education DESIGN: A novel survey was distributed electronically to explore faculty surgeon's personal learning experience, knowledge, clinical practice, teaching preferences and beliefs regarding informed consent. Chi-square and Kruskal-Wallis testing w…	Journal of Surgical Education	article, clinical practice, female, health care system, human, informed consent, intensive care, knowledge, learning, legal liability, male, private practice, resident, surgical training, teaching, teaching hospital	EMBASE
Krishnaswami, S; Polites, S F; Dekany, G; Gaines, B A; Nwomeh, B C; Huang, E Y; Finck, C M; Lopushinsky, S R; Puligandla, P S; Feliz, A; Mak, G Z; Anderson, S A; Fairbanks, T; Alaish, S M	2023	The First Two Years of the Association of Pediatric Surgery Training Program Directors (APSTPD) Transition to Fellowship Course: Lessons Learned and Future Directions	OBJECTIVE:: The first transition to fellowship course for incoming pediatric surgery fellows was held in the US in 2018 and the second in 2019. The course aimed to facilitate a successful transition in to fellowship by introduction of the professional, patient care, and technical aspects unique to pediatric surgery training. The purpose of this study was to evaluate the feasibility and effectiven…	Journal of Surgical Education	Maryland, Oregon, United States, article, child, clinical article, controlled study, curriculum, education, feasibility study, female, follow up, human, human experiment, male, pediatric surgery, pretest posttest design, qualitative analysis, simulation, skill, surgical training, training, univariate analysis	EMBASE
Shanmuganathan, K; Liang, K; Vignaraja, V; Galloway, R; Chandrakumar, C	2023	The learning preferences of aspiring orthopaedic surgeons in the UK	BACKGROUND/AIMS: The workload of orthopaedic trainees is rapidly increasing at the expense of training. Trainees are expected to assimilate large quantities of information efficiently. This prospective cohort study explores the learning styles, resource preferences and educational needs of aspiring orthopaedic trainees. METHOD: A 21-item questionnaire was distributed to delegates of an orthopaedi…	British journal of hospital medicine (London, England : 2005)	United Kingdom, emotion, human, learning, orthopedic surgeon, prospective study	EMBASE
Hall, A J; Walmsley, P	2023	Technology-enhanced learning in orthopaedics: Virtual reality and multi-modality educational workshops may be effective in the training of surgeons and operating department staff	AIM: The aims were to assess the utility of: 1) virtual reality-mediated simulation, and 2) a multi-modality 'Bootcamp' in the delivery of total knee arthroplasty (TKA) teaching to orthopaedic surgical trainees. BACKGROUND: Surgical training opportunities are diminished as a result of the COVID-19 pandemic which may result in delays to training completion and gaps in the permanent workforce. Mode…	The surgeon : journal of the Royal Colleges of Surgeons of Edinburgh and Ireland	clinical competence, coronavirus disease 2019, education, human, orthopedics, pandemic, procedures, simulation training, surgeon, technology, virtual reality	EMBASE
Carrillo, L A; Katyal, T; Panchal, N N; Sabharwal, S	2023	Pediatric Orthopaedic Observerships in North America for International Surgeons: A Qualitative Study Exploring Motivations, Relevance, and Alternate Learning Platforms	Background:Given the growing interest among international surgeons to participate in North American clinical observerships, it is essential to incorporate international surgeons' views to further enhance the program's applicability, value, and accessibility. In this qualitative follow-up study, we explored the motivations, relevance, and opinions about alternate learning platforms among the inter…	Journal of Bone and Joint Surgery	North America, article, aspiration, child, follow up, high income country, human, learning, low income country, middle income country, motivation, qualitative research, semi structured interview, skill, surgeon, virtual learning environment	EMBASE

## Sheet: SCOPUS
Autor	Ano	Título	Abstract	Periódico	Keywords	BASE
Bell, M A; Wales, P S; Torbeck, L J; Kunzer, J M; Thurston, V C; Brokaw, J J	2011	Do personality differences between teachers and learners impact students' evaluations of a surgery clerkship?	Objective: Historically, the surgery clerkship at the Indiana University School of Medicine (IUSM) has received poor evaluations from medical students, and the authors of this article hypothesized that this negative feedback may reflect, at least in part, inherent differences in the personality styles of the learners compared with those of the surgery teachers (faculty and residents). Differences…	Journal of Surgical Education	Clinical Clerkship, Faculty, Medical, General Surgery, Humans, Internship and Residency, Learning, Myers-Briggs Type Indicator, Personality, Personality Inventory, Students, Medical, article, clerkship evaluations, clinical education, cultural factor, curriculum, human, learning environment, medical assessment, medical student, medical student evaluations, personality, personality style, priority…	SCOPUS
Durnali, M	2022	‘Destroying barriers to critical thinking’ to surge the effect of self-leadership skills on electronic learning styles	A good deal of data-driven results of current research supported the importance of fostering critical thinking skills of teachers and students. Particularly, there has been a debate about how to handle the barriers to critical thinking. To cope with critical thinking barriers, I comfortably argue that self-leadership skills of teacher candidates can be empowered at the first stage and then their …	Thinking Skills and Creativity	Critical thinking barriers, Electronic learning styles, Pre-service teachers, Self-leadership, Teacher training during COVID-19	SCOPUS
Lee, L.-A.; Wang, S.-L.; Chao, Y.-P.; Tsai, M.-S.; Hsin, L.-J.; Kang, C.-J.; Fu, C.-H.; Chao, W.-C.; Huang, C.-G.; Li, H.-Y.; Chuang, C.-K.	2018	Mobile technology in e-learning for undergraduate medical education on emergent otorhinolaryngology–head and neck surgery disorders: Pilot randomized controlled trial	Background: The use of mobile technology in e-learning (M-TEL) can add new levels of experience and significantly increase the attractiveness of e-learning in medical education. Whether an innovative interactive e-learning multimedia (IM) module or a conventional PowerPoint show (PPS) module using M-TEL to teach emergent otorhinolaryngology–head and neck surgery (ORL-HNS) disorders is feasible an…	JMIR Medical Education	E-learning, Gamification, Mobile technology, Randomized controlled trial, Video lecture	SCOPUS
Monkhouse, S	2010	Learning in the surgical workplace: Necessity not luxury	Background: Surgical teaching and training has a long tradition of apprenticeship-style mentoring, which has been widely revered and respected. The teaching style and learning was feared by some, but appreciated by all. The basis of this teaching was a strong relationship between teacher and trainee that was formed over many years of close working. However, modern legislation in the form of the E…	Clinical Teacher	Education, Medical, Graduate, Education, Medical, Undergraduate, General Surgery, Humans, Learning, Mentors, Models, Educational, Models, Psychological, Operating Rooms, Outpatients, Students, Medical, Surgery Department, Hospital, Teaching, Workplace, article, education, educational model, general surgery, hospital department, human, learning, medical education, medical student, methodology, ope…	SCOPUS
Javed, M; Moulder, E; Mohsen, A	2015	Orthopaedic surgeons as clinical leaders in the National Health Service, United Kingdom (NHS UK): Can the world learn from us?	This article outlines some of the key concepts in leadership (both styles and theories) to provide a platform for further learning and to help the modern day orthopaedic surgeons to apply these concepts to their current practice. It is focused on two major aspects: management of medical organizations and effective twenty-first century care by surgeons through proper leadership guide and aimed in …	Journal of the College of Physicians and Surgeons Pakistan	Article, Delivery of Health Care, Healthcare professionals, Humans, Interprofessional Relations, Leadership, Leadership skills, Orthopaedic surgeons, Orthopedics, Professional Competence, Surgeons, United Kingdom, evidence based practice, health care delivery, health care organization, human, leadership, national health service, organization and management, orthopedic surgeon, orthopedics, patien…	SCOPUS
Ahmad, H N; Asif, M	2018	Medical students’ learning habits: A mixed method study during clinical rotation in general surgery	Objective: To investigate medical students' study habits, their learning styles, and preferences, during general surgery rotation, for better understanding the art of pedagogy and improving the quality of teaching and learning. Methods: This mixed-method study was conducted at the Quaid-i-Azam Medical College, Bahawalpur, Pakistan, from March 2013 to December 2014. Medical students of third and f…	Journal of the Pakistan Medical Association	Clinical Clerkship, Education, Medical, Undergraduate, Female, General Surgery, Habits, Humans, Internet, Learning, Learning styles, Learning theories, Male, Motivation, Pakistan, Students, Medical, Study habits, Surveys and Questionnaires, Teaching, Textbooks as Topic, article, book, clinical education, education, female, general surgery, habit, human, human experiment, learning, learning style,…	SCOPUS
Kim, R H; Gilbert, T	2015	Learning style preferences of surgical residency applicants	Background The learning style preferences of general surgery residents have been previously reported; there is evidence that residents who prefer read/write learning styles perform better on the American Board of Surgery In-Training Examination (ABSITE). However, little is known regarding the learning style preferences of applicants to general surgery residency and their impact on educational out…	Journal of Surgical Research	Article, Female, General Surgery, Graduate medical education, Humans, Internship and Residency, Learning, Learning styles, Male, Medical students, Residency, USMLE, Undergraduate medical education, education, female, general surgery, human, learning, learning environment, learning style, male, medical education, medical school, medical student, priority journal, resident, surgical training, unive…	SCOPUS
Cundy, T P; Mayer, E K; Camps, J I; Olsen, L H; Pelizzo, G; Yang, G.-Z.; Darzi, A; Najmaldin, A S	2015	Education and training in pediatric robotic surgery: lessons learned from an inaugural multinational workshop	The introduction of robotic surgery into clinical practice brings new and specific needs for education and training. Application to the pediatric setting comes with unique considerations, warranting dedicated training resources that are accessible. A pediatric robotic surgery workshop was convened to address initial education and training requirements. The event was designed to offer an exposure …	Journal of Robotic Surgery	Basic principles, Clinical practices, Education, Education and training, Education requirements, Educational experiences, Humans, Internationality, Learn+, Pediatric, Pediatrics, Qualitative feedback, Quality control, Robot assisted, Robotic, Robotic Surgical Procedures, Robotic surgery, Robotics surgery, Sustainable development, Training, Training requirement, education, human, international coo…	SCOPUS
Armañanzas, R; Alonso-Nanclares, L; DeFelipe-Oroquieta, J; Kastanauskaite, A; de Sola, R G; DeFelipe, J; Bielza, C; Larrañaga, P	2013	Machine Learning Approach for the Outcome Prediction of Temporal Lobe Epilepsy Surgery	Epilepsy surgery is effective in reducing both the number and frequency of seizures, particularly in temporal lobe epilepsy (TLE). Nevertheless, a significant proportion of these patients continue suffering seizures after surgery. Here we used a machine learning approach to predict the outcome of epilepsy surgery based on supervised classification data mining taking into account not only the comm…	PLoS ONE	Adolescent, Adult, Artificial Intelligence, Data Mining, Epilepsy, Temporal Lobe, Female, Humans, Male, Middle Aged, Neuropsychological Tests, Postoperative Period, Preoperative Period, Prognosis, Treatment Outcome, Young Adult, accuracy, adolescent, adult, article, artificial intelligence, brain surgery, classification, clinical article, clinical feature, convalescence, data mining, female, hipp…	SCOPUS
Montgomery, K; Stephanides, M; Schendel, S; Ross, M	2005	User interface paradigms for patient-specific surgical planning: Lessons learned over a decade of research	This paper covers work in virtual reality-based, patient-specific surgical planning over the past decade. It aims to comprehensively examine the user interface paradigms and system designs during that period of time and to objectively analyze their effectiveness for the task. The goal is to provide useful feedback on these interface and implementation paradigms to aid other researchers in this fi…	Computerized Medical Imaging and Graphics	Computer simulation, Mathematical models, Medical imaging, Patient treatment, Preoperative images, Surgery, Surgical planning, Surgical simulation, User interfaces, Virtual environments, Virtual models, Virtual reality, architecture, bone, computer aided design, computer assisted tomography, computer interface, computer model, computer program, computer simulation, diagnostic imaging, face surger…	SCOPUS
Mammen, J M V; Fischer, D R; Anderson, A; James, L E; Nussbaum, M S; Bower, R H; Pritts, T A	2007	Learning Styles Vary Among General Surgery Residents: Analysis of 12 Years of Data	Purpose: Understanding the learning styles of individuals may assist in the tailoring of an educational program to optimize learning. General surgery faculty and residents have been characterized previously as having a tendency toward particular learning styles. We seek to understand better the learning styles of general surgery residents and differences that may exist within the population. Meth…	Journal of Surgical Education	Adult, Female, Humans, Internship and Residency, Interpersonal and Communication Skills, Learning, Male, Professionalism, Surgery, Systems Based Practice, United States, adult, analysis of variance, chi square test, controlled study, curriculum development, data analysis, education program, emotionality, female, general surgery, human, human relation, individualization, learning style, logic, mal…	SCOPUS
Mellor, K; Hopkins, L; Robinson, D B T; James, O P; Luton, O; Brown, C; Egan, R J; Lewis, W G	2022	Prognostic significance of drivers at work and learning styles in surgical training	PURPOSE OF THE STUDY: Drivers at work (DW) and Learning Styles (LS) refer to contentious theories that aim to account for differential career development yet seldom feature in assessment. This study aimed to quantify the influence of core surgical trainees' (CST) DW and LS on career progress. STUDY DESIGN: DW questionnaires and Kolb LS inventories were distributed to 168 CSTs during five consecut…	Postgraduate medical journal	Educational Status, Female, Humans, Learning, Male, Prognosis, Surgeons, Surveys and Questionnaires, educational status, female, human, learning, male, medical education & training, prognosis, questionnaire, surgeon	SCOPUS
Quillin, R C; Cortez, A R; Pritts, T A; Hanseman, D J; Edwards, M J; Davis, B R	2015	Surgical resident learning styles have changed with work hours	Background The Accreditation Council for Graduate Medical Education instituted the 80-h workweek for residency programs in 2003. This presented a unique challenge for surgery residents who must acquire a medical and technical knowledge base during training. Therefore, learning should be delivered in an environment congruent with an individual's learning style. In this study, we evaluated the lear…	Journal of Surgical Research	Accreditation, Article, Education, Medical, Graduate, Female, General Surgery, Humans, Internship and Residency, Learning, Learning styles, Logistic Models, Male, Patient Care Team, Physicians, Psychological Tests, Resident education, Surgical residents, Team-based learning, United States, Work hours, Workload, accommodating, accreditation, assimilating, converging, curriculum, diverging, educati…	SCOPUS
Nebeker, C A; Basson, M D; Haan, P S; Davis, A T; Ali, M; Gupta, R N; Osmer, R L; Hardaway, J C; Peshkepija, A N; McLeod, M K; Anderson, C I; Chojnacki, K A; Yeo, C J; Palazzo, F; Gauvin, J M; Pozzessere, A S; Gelbard, R B; Delman, K A; Martin, D R; Woo, J Y; Tate, L E; Elliott, N; Molnar, R G; Pfeifer, C C; Narkiewicz, L; Obi, S H; Smith, D E	2017	Do female surgeons learn or teach differently?	Background Gender and/or gender-stereotypes might influence surgical education. We hypothesized that female surgeons might focus their learning and teaching differently from male surgeons. Methods Residents and surgeons (multi-institutional) individually recorded preoperatively discussed learning objectives (LO) for matching cases. Narratives were classified as knowledge-based, skill-based, or at…	American Journal of Surgery	Article, Attitude of Health Personnel, Clinical Competence, Faculty, Medical, Female, Gender, General Surgery, Humans, Internship and Residency, Learning, Learning objectives, Male, Perioperative, Physicians, Women, Residents, Surgeons, Surgery, Teaching, United States, clinical competence, controlled study, education, female, female physician, general surgery, health personnel attitude, human, l…	SCOPUS
Omar, E	2017	Perceptions of teaching methods for preclinical oral surgery: A comparison with learning styles	Purpose: Dental extraction is a routine part of clinical dental practice. For this reason, understanding the way how students’ extraction knowledge and skills development are important. Problem Statement and Objectives: To date, there is no accredited statement about the most effective method for the teaching of exodontia to dental students. Students have different abilities and preferences regar…	Open Dentistry Journal	Educational methodology of oral surgery, Learning style, Preclinical course, Teaching methods	SCOPUS
Windsor, J A; Diener, S; Zoha, F	2008	Learning style and laparoscopic experience in psychomotor skill performance using a virtual reality surgical simulator	Background: People learn in different ways, and training techniques and technologies should accommodate individual learning needs. This pilot study looks at the relationship between learning style, as measured with the Multiple Intelligences Developmental Assessment Scales (MIDAS), laparoscopic surgery experience and psychomotor skill performance using the MIST VR surgical simulator. Methods: Fiv…	American Journal of Surgery	Computer Simulation, Humans, Intelligence, Laparoscopy, Learning, Learning style, Multiple Intelligences Developmental Assessment Scales, Multiple intelligences, Psychomotor Performance, Psychomotor skill, Selection, Simulator, Students, Medical, Surgery, Surgery training, User-Computer Interface, Virtual reality, article, controlled study, human, kinesthesia, laparoscopic surgery, learning style…	SCOPUS
Dankelman, J; Chmarra, M K; Verdaasdonk, E G G; Stassen, L P S; Grimbergen, C A	2005	Fundamental aspects of learning minimally invasive surgical skills	With the introduction of minimally invasive surgery (MIS) the necessity to develop training methods to learn skills outside the operating room (OR) became clear. Several training simulators have become commercially available. However, fundamental research into the requirements for effective and efficient training in MIS is still lacking. Yet in the literature several learning models have been des…	Minimally Invasive Therapy and Allied Technologies	Learning complex skills, Learning models, Minimally invasive surgical skills, Motivating learning, Surgical training, cognition, commercial phenomena, education program, human, learning, medical education, medical research, minimally invasive surgery, motor performance, operating room, physician attitude, priority journal, review, simulation, skill, surgical training	SCOPUS
Nazari, T; Dankbaar, M E W; Sanders, D L; Anderegg, M C J; Wiggers, T; Simons, M P	2020	Learning inguinal hernia repair? A survey of current practice and of preferred methods of surgical residents	Purpose: During surgical residency, many learning methods are available to learn an inguinal hernia repair (IHR). This study aimed to investigate which learning methods are most commonly used and which are perceived as most important by surgical residents for open and endoscopic IHR. Methods: European general surgery residents were invited to participate in a 9-item web-based survey that inquired…	Hernia	Adult, Article, Clinical Competence, Endoscopic inguinal hernia repair, Female, General Surgery, Hernia, Inguinal, Herniorrhaphy, Humans, Internship and Residency, Laparoscopy, Liechtenstein, Likert scale, Male, Open inguinal hernia repair, Practice Patterns, Physicians', Self Concept, Surgical education, Surveys and Questionnaires, adult, apprenticeship, book, clinical competence, clinical pract…	SCOPUS
Quillin III, R C; Pritts, T A; Hanseman, D J; Edwards, M J; Davis, B R	2013	How residents learn predicts success in surgical residency	BACKGROUND: Predictors of success in surgical residency have been poorly understood. Previous studies have related prior performance to future success without consideration of personal attributes that help an individual succeed. Surgical educators should consider how residents learn to gain insight into early identification of residents at risk of failing to complete their surgical training. METH…	Journal of Surgical Education	Adult, Attrition, Chi-Square Distribution, Clinical Competence, Cohort Studies, Competency-Based Education, Curriculum, Education, Medical, Graduate, Female, General Surgery, General surgery, Humans, Internship and Residency, Interpersonal and Communication Skills, Learning style, Male, Medical Knowledge, Operative volume, Patient Care, Practice-Based Learning and Improvement, Predictive Value of…	SCOPUS
Contessa, J; Ciardiello, K A; Perlman, S	2005	Surgery resident learning styles and academic achievement	Objective: To determine if surgical residents share a preferred learning style as measured by Kolb's Learning Style Inventory (LSI) and if a relationship exists between resident learning style and achievement as measured by a standardized examination (AME). Also, core faculty learning styles were assessed to determine if faculty and residents share a preferred learning style. Design: Kolb's LSI, …	Current Surgery	AME, Humans, Internship and Residency, Kolb, LSI, Learning, Learning styles, Models, Educational, Surgery, United States, academic achievement, article, comparative study, controlled study, curriculum, education program, frequency analysis, general surgery, human, learning, medical school, medical society, physician, priority journal, residency education, scoring system, standardization, surgical…	SCOPUS
White, E M; Esposito, A C; Kurbatov, V; Wang, X; Caty, M G; Laurans, M; Yoo, P S	2022	How I Learned is How I Teach – Perspectives on How Faculty Surgeons Approach Informed Consent Education	OBJECTIVE: To understand the variability of surgical attending experience and perspectives regarding informed consent and how it impacts resident education DESIGN: A novel survey was distributed electronically to explore faculty surgeon's personal learning experience, knowledge, clinical practice, teaching preferences and beliefs regarding informed consent. Chi-square and Kruskal-Wallis testing w…	Journal of Surgical Education	Article, Clinical Competence, Cluster Analysis, Education, Medical, Graduate, Faculty, General Surgery, Graduate Medical Education, Humans, Informed Consent, Internship and Residency, Interpersonal and Communication Skills, Patient Care, Practice-Based Learning and Improvement, Professionalism, Surgeons, Surgical Education, Survey, clinical competence, clinical practice, education, female, genera…	SCOPUS
Warner, S G; Connor, S; Christophi, C; Azodo, I A; Kent, T; Pier, D; Minter, R M	2014	Development of an international online learning platform for hepatopancreatobiliary surgical training: A needs assessment	Background The Americas Hepato-Pancreato-Biliary Association (AHPBA) and the Australian and New Zealand Hepatic, Pancreatic and Biliary Association (ANZHPBA) are developing an online distance learning curriculum to facilitate an interactive didactic experience for hepatopancreatobiliary (HPB) fellows in the operationalization of existing HPB fellow curricula. Two needs assessment surveys were car…	HPB	Adult, Australia, Australia and New Zealand, Biliary Tract Surgical Procedures, Computer-Assisted Instruction, Conference Paper, Cooperative Behavior, Curriculum, Digestive System Surgical Procedures, Education, Distance, Education, Medical, Graduate, Female, Humans, International Cooperation, Internet, Male, Needs Assessment, New Zealand, North America, North American, Surveys and Questionnaires…	SCOPUS
Andrassy, R J; Torma, M J	1982	Learning styles and the prospective surgeon	There has recently been a surge of interest in medical education and specialty training. For many years, medical school curricula and residencies were guided mainly by tradition. Educators have now begun to reassess their methods in order to improve teaching efficiency and to better meet the needs of the trainee. Social psychologists and industry have led the way in mapping out the specific needs…	American Surgeon	Curriculum, Education, Medical, Graduate, Learning, Models, Theoretical, Surgery, medical education, methodology, postgraduate education, review, surgical training	SCOPUS
Flinn, J T; Miller, A; Pyatka, N; Brewer, J; Schneider, T; Cao, C G L	2016	The effect of stress on learning in surgical skill acquisition	Background: An excessive level of stress and anxiety in medical education can have a negative impact on learning. In particular, the interaction between attending surgeons and trainees in the operating room could induce stress on trainees that is counterproductive, especially if the teaching style or feedback is unduly harsh or critical. Aim: To characterize the effects of stress resulting from a…	Medical Teacher	Adult, Clinical Competence, Education, Medical, Female, Formative Feedback, General Surgery, Humans, Male, Stress, Psychological, Students, Medical, Task Performance and Analysis, adult, anxiety, clinical article, clinical competence, constructive feedback, education, experimental model, female, general surgery, human, learning, male, medical education, medical student, mental stress, participant…	SCOPUS
Hoogenes, J; Mironova, P; Safir, O; McQueen, S A; Abdelbary, H; Drexler, M; Nousiainen, M; Ferguson, P; Kraemer, W; Alman, B; Reznick, R K; Sonnadara, R R	2015	Student-led learning: A new teaching paradigm for surgical skills	Background Competency-based education and simulation are being used more frequently in surgical skills curricula. We explored a novel student-led learning paradigm, which allows trainees to become more active participants in the learning process while maintaining expert guidance and supervision.; Methods Twelve first-year orthopedic residents were randomized to either a student-led (SL) or a trad…	American Journal of Surgery	Adult, Article, Canada, Clinical Competence, Competency-Based Education, Competency-based education, Cooperative Behavior, Feedback, Psychological, Female, Humans, Internship and Residency, Male, Models, Educational, Non-technical skills, Ontario, Orthopedics, Residency, Residents, Self Efficacy, Surgical education, Surgical simulation, adaptive behavior, adult, clinical competence, comparative s…	SCOPUS
Engels, P T; De Gara, C	2010	Learning styles of medical students, general surgery residents, and general surgeons: Implications for surgical education	Background. Surgical education is evolving under the dual pressures of an enlarging body of knowledge required during residency and mounting work-hour restrictions. Changes in surgical residency training need to be based on available educational models and research to ensure successful training of surgeons. Experiential learning theory, developed by David Kolb, demonstrates the importance of indi…	BMC Medical Education	Alberta, Canada, General Surgery, Humans, Internship and Residency, Learning, Physicians, Questionnaires, Students, Medical, article, education, general surgery, human, learning, medical education, medical student, physician, questionnaire	SCOPUS
Shanmuganathan, K; Liang, K; Vignaraja, V; Galloway, R; Chandrakumar, C	2023	The learning preferences of aspiring orthopaedic surgeons in the UK	Background/aims The workload of orthopaedic trainees is rapidly increasing at the expense of training. Trainees are expected to assimilate large quantities of information efficiently. This prospective cohort study explores the learning styles, resource preferences and educational needs of aspiring orthopaedic trainees. Method A 21-item questionnaire was distributed to delegates of an orthopaedic …	British Journal of Hospital Medicine	Emotions, Humans, Learning, Learning preferences, Medicine education, Orthopedic Surgeons, Prospective Studies, Surgery, Trauma and orthopaedics, United Kingdom, Visual, aural, read/write, kinaesthetic model, emotion, human, learning, orthopedic surgeon, prospective study	SCOPUS
Giugliano, G; Venturino, M; DePaoli, F; Andrle, J; Calabrese, L; Tradati, N; Chiesa, F; Scarpa, D; Susini, G	2001	Learning curve for translaryngeal tracheotomy in head and neck surgery	Objectives: Translaryngeal tracheotomy (TLT) is a widely accepted procedure in intensive-care units for its simplicity of execution, low morbidity, rapid wound closure after cannula removal, good esthetic results, and lack of long-term sequelae. The aim of this study was to evaluate the feasibility and use of adopting TLT in patients with cancer undergoing major head and neck surgery. Study Desig…	Laryngoscope	Clinical Competence, Feasibility Studies, Female, Follow-Up Studies, Head and Neck Neoplasms, Head and neck cancer, Humans, Intraoperative Complications, Male, Middle Aged, Mouth Neoplasms, Oropharyngeal Neoplasms, Postoperative Complications, Practice (Psychology), Prospective Studies, Surgery, Time Factors, Tracheotomy, Translaryngeal, adult, aged, article, cannulation, clinical article, dyspne…	SCOPUS
Dua, A; Desai, S	2014	The impact of a vascular learning management system on surgical trainee education	Introduction: This study aimed to determine the impact of an online, structured learning management system (LMS) on the learning of vascular surgical trainees by comparing qualifying examination performance with and without LMS utilization. Method: The vascular LMS course, inclusive of an online curriculum, peer-reviewed textbook, and 717 board-style vascular practice questions with explanations,…	Vascular Disease Management	Learning management system, Online learning curriculum, Surgical education, Surgical trainee, Vascular surgery education, Vascular training, clinical article, controlled study, curriculum, genetic polymorphism, human, learning, statistical analysis, statistics, student, surgery, vascular surgeon, vascular surgery	SCOPUS
Rosenberg, M B	1991	Learning style analysis among oral and maxillofacial surgeons	Learning style analysis provides a conceptual framework to aid both teachers and students in determining their optimal learning millieu. The four stages of the learning cycle apply to every learning situation, including the training and continuing education of oral and maxillofacial surgeons. Determination of learning style type may correlate with individual success in a particular program or spe…	Journal of Oral and Maxillofacial Surgery	Education, Dental, Education, Dental, Continuing, Educational Measurement, Human, Internship and Residency, Learning, Surgery, Oral, United States, adult, article, female, human, human experiment, learning, male, maxillofacial surgery, medical education, normal human, priority journal	SCOPUS
Retrosi, G; Morris, M; McGavock, J	2019	Does personal learning style predict the ability to learn laparoscopic surgery? a pilot study	Purpose: Acquiring laparoscopic skills occurs at different rates among trainees. We conducted a pilot study to determine whether variation in laparoscopic skill acquisition was associated with subject's learning styles. Materials and Methods: Nineteen medical students performed 10 repetitions of the object transfer task over a period of 4 weeks using a validated laparoscopic simulator. The main e…	Journal of Laparoendoscopic and Advanced Surgical Techniques	Adult, Article, Audiovisual Aids, Clinical Competence, Female, Hearing, Humans, Kinesthesis, Laparoscopic skills, Laparoscopy, Learning, Learning style, Male, Pilot Projects, Reading, Students, Medical, Vark, Vision, Ocular, Writing, Young Adult, adult, audiovisual aid, clinical competence, controlled study, education, female, handedness, hearing, human, kinesthesia, laparoscopic surgery, laparos…	SCOPUS
Linn, B S; Cohen, J; Wirch, J; Pratt, T; Zeppa, R	1979	The relationship of interest in surgery to learning styles, grades and residency choice	The aims were to determine (1) if post-clerkship interest in surgery could be predicted from students' learning styles and preclinical interests a:; well as interest in surgery before their clerkship; (2) if interest in surgery related to performance in the clearkship; and (3) if interest related to later choice of a surgical residency. All juniors in one academic year were tested before and afte…	Social Science and Medicine. Part A Medical Psychology and Medical	Achievement, Attitude of Health Personnel, Career Choice, Decision Making, Forecasting, Internship and Residency, Learning, Students, Medical, Surgery, methodology, postgraduate education, psychological aspect, surgery	SCOPUS
Dickinson, K J; Bass, B L; Graviss, E A; Nguyen, D T; Pei, K Y	2021	How learning preferences and teaching styles influence effectiveness of surgical educators	Background: Effective surgical educators have specific attributes and learner-relationships. Our aim was to determine how intrinsic learning preferences and teaching styles affect surgical educator effectiveness. Methods: We determined i) learning preferences ii) teaching styles and iii) self-assessment of teaching skills for all general surgery attendings. All general surgical residents in our p…	American Journal of Surgery	Clinical Competence, Curriculum, Educator, Faculty, Medical, Humans, Internship and Residency, Learning, Preference, Self-Assessment, Specialties, Surgical, Surveys and Questionnaires, Teaching, adult, article, attitude, clinical competence, controlled study, curriculum, education, general surgery, human, learning, medical education, medical school, organization and management, procedures, psycho…	SCOPUS
Kim, R H; Gilbert, T; Ristig, K	2015	The effect of surgical resident learning style preferences on american board of surgery in-training examination scores	Background There is a growing body of literature that suggests that learners assimilate information differently, depending on their preferred learning style. The VARK model categorizes learners as visual (V), aural (A), read/write (R), kinesthetic (K), or multimodal (MM). We hypothesized that resident VARK learning style preferences and American Board of Surgery In-Training Examination (ABSITE) p…	Journal of Surgical Education	ABSITE, Article, Education, Medical, Graduate, Educational Measurement, Female, General Surgery, Humans, Internship and Residency, Learning, Male, Surveys and Questionnaires, United States, VARK, assessment of humans, education, female, fleming vark learning style inventory, general surgery, human, learning, learning style, learning styles, male, medical education, normal human, priority journal,…	SCOPUS
Caulley, L; Wadey, V; Freeman, R	2012	Learning styles of first-year orthopedic surgical residents at 1 accredited institution	Background: This study represents 1 arm of a 5-year prospective study investigating the learning styles of orthopedic residents and their surgical educators. Methods: This project investigates the learning styles of the 2009-2010 year 1 orthopedic surgical residents. A cross-sectional survey using the Kolb Learning Style Inventory was completed by 13 first year orthopedic residents. Direct 1-to-1…	Journal of Surgical Education	Academic Medical Centers, Adult, Clinical Competence, Cross-Sectional Studies, Education, Medical, Graduate, Educational Measurement, Female, Humans, Internship and Residency, Kolb learning style inventory, Learning, Learning styles, Male, Ontario, Orthopedics, Prospective Studies, Questionnaires, Schools, Medical, Young Adult, adult, age, article, clinical education, human, interview, kolb learn…	SCOPUS
Saldanha, F Y L; Levites, H A; Staffa, S J; Roussin, C; Allori, A C; Rogers-Vizena, C R	2019	Maximizing Plastic Surgery Education Impact: Lessons from Resident Learning Styles and Experiential Learning Theory	Background: Residents in many surgical disciplines express a strong preference for hands-on learning, but no studies have focused on plastic surgery. This initial study aims to ascertain the learning styles of plastic surgery residents, and identify potential trends that may better guide curriculum development. Methods: Kolb Learning Style Index v. 3.1 was administered to plastic surgery resident…	Plastic and Reconstructive Surgery - Global Open		SCOPUS
Krishnaswami, S; Polites, S F; Dekany, G; Gaines, B A; Nwomeh, B C; Huang, E Y; Finck, C M; Lopushinsky, S R; Puligandla, P S; Feliz, A; Mak, G Z; Anderson, S A; Fairbanks, T; Alaish, S M	2023	The First Two Years of the Association of Pediatric Surgery Training Program Directors (APSTPD) Transition to Fellowship Course: Lessons Learned and Future Directions	OBJECTIVE:: The first transition to fellowship course for incoming pediatric surgery fellows was held in the US in 2018 and the second in 2019. The course aimed to facilitate a successful transition in to fellowship by introduction of the professional, patient care, and technical aspects unique to pediatric surgery training. The purpose of this study was to evaluate the feasibility and effectiven…	Journal of Surgical Education	Child, Curriculum, Education, Medical, Graduate, Fellowships and Scholarships, Humans, Maryland, Oregon, Specialties, Surgical, Surveys and Questionnaires, United States, article, boot camp, child, clinical article, controlled study, curriculum, education, feasibility study, fellowship, female, follow up, human, human experiment, male, medical education, pediatric surgery, pretest posttest design…	SCOPUS
Preece, R A; Cope, A C	2016	Are Surgeons Born or Made? A Comparison of Personality Traits and Learning Styles Between Surgical Trainees and Medical Students	Objective Medical students and surgical trainees differ considerably in both their preferential learning styles and personality traits. This study compares the personality profiles and learning styles of surgical trainees with a cohort of medical students specifically intent on pursuing a surgical career. Design A cross-sectional study was conducted contrasting surgical trainees with medical stud…	Journal of Surgical Education	Adult, Article, Career Choice, Cross-Sectional Studies, Female, Five Factor Marker questionnaire, General Surgery, Humans, Internship and Residency, Learning, Learning Style Inventory Questionnaire, Male, Medical Knowledge, Patient Care, Personality, Personality Inventory, Practice-Based Learning and Improvement, Students, Medical, United Kingdom, adult, agreeableness, career planning, comparativ…	SCOPUS
Kieu, V; Stroud, L; Huang, P; Smith, M; Spychal, R; Hunter-Smith, D; Nestel, D	2015	The operating theatre as classroom: A qualitative study of learning and teaching surgical competencies	Background: There has been a worldwide movement toward competency-based medical education and training. However, this is the first qualitative study to analyze the perceptions of surgical trainees and surgeons toward competency-based education in the operating theatre. We aim to examine views toward the specific learning and teaching of the nine competencies of the Royal Australasian College of S…	Education for Health: Change in Learning and Practice	Adult, Attitude of Health Personnel, CanMEDS, Clinical Competence, Competency-Based Education, Competency-based medical education, Education, Education, Medical, Graduate, Female, General Surgery, Humans, International, Interviews as Topic, Male, Operating Rooms, Operating theatre, Postgraduate education, Problem-Based Learning, Qualitative Research, Qualitative research, Royal Australasian colle…	SCOPUS
Kim, R H; Gilbert, T; Ristig, K; Chu, Q D	2013	Surgical resident learning styles: Faculty and resident accuracy at identification of preferences and impact on ABSITE scores	Introduction: As a consequence of surgical resident duty hour restrictions, there is a need for faculty to utilize novel teaching methods to convey information in a more efficient manner. The current paradigmof surgical training, which has not changed significantly since the time of Halsted, assumes that all residents assimilate information in a similar fashion. However, recent data has shown tha…	Journal of Surgical Research	ABSITE, Curriculum, Learning styles, Resident education, Teaching, accuracy, article, educational theory, human, learning style, medical education, prevalence, priority journal, residency education, resident, surgical training	SCOPUS
Kim, R H; Kurtzman, S H; Collier, A N; Shabahang, M M	2016	The Learning Preferences of Applicants Who Interview for General Surgery Residency: A Multiinstitutional Study	Background Learning styles theory posits that learners have distinct preferences for how they assimilate new information. The VARK model categorizes learners based on combinations of 4 learning preferences: visual (V), aural (A), read/write (R), and kinesthetic (K). A previous single institution study demonstrated that the VARK preferences of applicants who interview for general surgery residency…	Journal of Surgical Education	Adult, Career Choice, Clinical Competence, Education, Medical, Graduate, Female, General Surgery, Humans, Interviews as Topic, Learning, Male, Medical Knowledge, Patient Care, Personal Satisfaction, Practice-Based Learning and Improvement, Review, USMLE, United States, VARK, adult, analysis of variance, clinical competence, clinical trial, comparative study, controlled study, decision making, edu…	SCOPUS
Carrillo, L A; Katyal, T; Panchal, N N; Sabharwal, S	2023	Pediatric Orthopaedic Observerships in North America for International Surgeons: A Qualitative Study Exploring Motivations, Relevance, and Alternate Learning Platforms	Background:Given the growing interest among international surgeons to participate in North American clinical observerships, it is essential to incorporate international surgeons' views to further enhance the program's applicability, value, and accessibility. In this qualitative follow-up study, we explored the motivations, relevance, and opinions about alternate learning platforms among the inter…	Journal of Bone and Joint Surgery	Child, Follow-Up Studies, Humans, Motivation, North America, Orthopedics, Surgeons, article, aspiration, child, education, follow up, high income country, human, learning, low income country, middle income country, motivation, orthopedics, qualitative research, semi structured interview, skill, surgeon, virtual learning environment	SCOPUS
Leraas, H J; Cox, M L; Rhodin, K E; Freischlag, K; Gilmore, B F; Chang, D; Sudan, R; Haney, J; Migaly, J	2020	Medical Student Involvement and Learning Objectives in Morbidity and Mortality Conferences: A National Survey of the Association for Surgical Education's Committee of Clerkship Directors	Background: Despite implementation of Morbidity and Mortality (M&M) Conference across surgical graduate medical education, sparse literature exists regarding the attendance and involvement of medical students. We sought to examine student involvement and learning objectives for M&M on a national level. Methods: A survey was distributed through the Association for Surgical Education Committee of C…	Journal of Surgical Education	Clinical Clerkship, Education, Medical, Undergraduate, Humans, Interpersonal and Communication Skills, Learning, Medical Knowledge, Morbidity, Practice-Based Learning and Improvement, Professionalism, Students, Medical, Systems-Based Practice, article, clinical education, graduate medical education, gravity, human, human experiment, interpersonal communication, learning, medical education, medica…	SCOPUS
Sonnadara, R R; Garbedian, S; Safir, O; Mui, C; Mironova, P; Nousiainen, M; Ferguson, P; Alman, B; Kraemer, W; Reznick, R	2013	Toronto Orthopaedic Boot Camp III: Examining the efficacy of student-regulated learning during an intensive, laboratory-based surgical skills course	Background. Previous studies have presented compelling data that a 1-month "boot-camp"-style course can be a highly effective mechanism for teaching and developing targeted technical skills. In the current study, we examine whether performance of these targeted skills is improved when residents are trained using directed, student-led (SL) learning methods compared with traditional instructor-led …	Surgery (United States)	Clinical Competence, General Surgery, Humans, Internship and Residency, Laboratories, Learning, Orthopedics, Students, article, bone drill, clinical competence, controlled study, education, follow up, general surgery, human, human experiment, instructor led, laboratory, learning, medical education, normal human, orthopedic surgeon, orthopedics, plaster cast, priority journal, residency education,…	SCOPUS
Pu, L L Q	2013	Learning from our international colleagues: A US plastic surgeon's perspective	BACKGROUND: With growing contribution to plastic surgery by our international colleagues, one may be wondering about what US plastic surgeons have learned from them. The purpose of this study was to evaluate a single surgeon's experience to identify any specific areas of plastic surgery that one has learned substantially from our international colleagues. METHODS: All plastic surgical procedures …	Annals of Plastic Surgery	Adult, Breast Neoplasms, Female, Humans, International, Internationality, Leaning, Male, Mammaplasty, Middle Aged, Plastic surgeon, Plastic surgery, Reconstructive Surgical Procedures, Soft Tissue Injuries, Surgery, Plastic, United States, Wounds, Gunshot, adult, breast reconstruction, case report, female, human, international cooperation, male, middle aged, plastic surgery, reconstructive surgery	SCOPUS
Hall, A J; Walmsley, P	2023	Technology-enhanced learning in orthopaedics: Virtual reality and multi-modality educational workshops may be effective in the training of surgeons and operating department staff	Aim: The aims were to assess the utility of: 1) virtual reality-mediated simulation, and 2) a multi-modality 'Bootcamp' in the delivery of total knee arthroplasty (TKA) teaching to orthopaedic surgical trainees. Background: Surgical training opportunities are diminished as a result of the COVID-19 pandemic which may result in delays to training completion and gaps in the permanent workforce. Mode…	Surgeon	Arthroplasty, Attune, Bootcamp, COVID-19, Clinical Competence, Hip, Humans, Joint replacement, Knee, Medical education, Oculus, Operating department, Orthopaedic, Orthopedics, Pandemics, Scrub staff, Simulation, Simulation Training, Surgeons, Surgery, Surgical training, Technology, Technology-enhanced, Virtual Reality, Virtual reality, clinical competence, coronavirus disease 2019, education, hum…	SCOPUS
Lee, L.-A.; Chao, Y.-P.; Huang, C.-G.; Fang, J.-T.; Wang, S.-L.; Chuang, C.-K.; Kang, C.-J.; Hsin, L.-J.; Lin, W.-N.; Fang, T.-J.; Li, H.-Y.	2018	Cognitive style and mobile e-learning in emergent otorhinolaryngology-head and neck surgery disorders for millennial undergraduate medical students: Randomized controlled trial	Background: Electronic learning (e-learning) through mobile technology represents a novel way to teach emergent otorhinolaryngology-head and neck surgery (ORL-HNS) disorders to undergraduate medical students. Whether a cognitive style of education combined with learning modules can impact learning outcomes and satisfaction in millennial medical students is unknown. Objective: The aim of this stud…	Journal of Medical Internet Research	Adult, Cognition, Cognitive style, Computer-Assisted Instruction, E-learning, Education, Medical, Undergraduate, Female, Head and Neck Neoplasms, Humans, Learning, Male, Mobile technology, Otolaryngology, Randomized controlled trial, Students, Medical, Telemedicine, Young Adult, adult, cognition, controlled study, female, head and neck tumor, human, learning, male, medical education, medical stud…	SCOPUS
Nishii, A; Burdine, J; Matusko, N; Wang, T; De Roo, A; Lussiez, A; Sutzko, D C; Minter, R; Sandhu, G	2021	Identification of promotion and prevention associated surgeon behaviors in the operating room to facilitate resident self-regulated learning	Background: The regulatory focus theory (RFT) posits that people can pursue goals with a promotion or prevention focus. Greater alignment of RFT motivational styles between faculty and residents may enhance resident operative autonomy. This study establishes a set of faculty behaviors residents can identify to infer faculty motivational styles. Methods: 10 behaviors associated with promotion and …	American Journal of Surgery	Article, Autonomy, Clinical Competence, Entrustment, Faculty, Medical, Female, General Surgery, Humans, Internship and Residency, Male, Motivation, OpTrust, Operating Rooms, Prevention, Professional Autonomy, Promotion, Self-Control, Surgeons, Surveys and Questionnaires, Trust, clinical competence, controlled study, education, evidence based medicine, female, general surgery, human, interpersonal…	SCOPUS
Surekha, B C; Karanati, K; Venkatesan, K; Sreelekha, B C; Kumar, V D	2022	E-Learning During COVID-19 Pandemic: A Surge in Childhood Obesity	The coronavirus pandemic protracted disruption of in-person schooling, sports and other activities leading to obesity that could have long-lasting impact on children’s health. As a result, education has changed dramatically, with the distinctive rise of E-learning. Children are snacking more, exercising less. Their increased screen time, sedentary life style and inadequate sleep anticipated weigh…	Indian Journal of Otolaryngology and Head and Neck Surgery	BMI, COVID-19, E-learning, Lockdown, Obesity, Quality of life (QOL)	SCOPUS
Brandt, M G; Davies, E T	2006	Visual-spatial ability, learning modality and surgical knot tying	Introduction: The ability to mentally rotate an object in 3 dimensions has been shown to correlate with an individual's score on the Vandenberg and Kuse Mental Rotations Test. The goal of this study was to determine whether this Mental Rotations Test could be used to predict performance of a spatially complex surgical skill - the tying of a 1-handed surgical reef knot. In addition, we assessed wh…	Canadian Journal of Surgery	Computer-Assisted Instruction, Humans, Ontario, Orientation, Space Perception, Students, Medical, Surgery, Suture Techniques, Teaching, Visual Perception, article, computer program, controlled study, health practitioner, human, learning, left handedness, medical education, medical instrumentation, medical practice, medical student, mental performance, mental test, spatial memory, surgical techniq…	SCOPUS

## Sheet: WOS
Autor	Ano	Título	Abstract	Periódico	Keywords	BASE
Giugliano, G; Venturino, M; DePaoli, F; Andrle, J; Calabrese, L; Tradati, N; Chiesa, F; Scarpa, D; Susini, G	2001	Learning curve for translaryngeal tracheotomy in head and neck surgery	Objectives: Translaryngeal tracheotomy (TLT) is a widely accepted procedure in intensive-care units for its simplicity of execution, low morbidity, rapid wound closure after cannula removal, good esthetic results, and lack of long-term sequelae. The aim of this study was to evaluate the feasibility and use of adopting TLT in patients with cancer undergoing major head and neck surgery. Study, Desi…	LARYNGOSCOPE	PERCUTANEOUS DILATATIONAL TRACHEOSTOMY, SURGICAL TRACHEOSTOMY, head and neck cancer, surgery, tracheotomy, translaryngeal	WOS
Montgomery, K; Stephanides, M; Schendel, S; Ross, M	2005	User interface paradigms for patient-specific surgical planning: lessons learned over a decade of research	This paper covers work in virtual reality-based, patient-specific surgical planning over the past decade. It aims to comprehensively examine the user interface paradigms and system designs during that period of time and to objectively analyze their effectiveness for the task. The goal is to provide useful feedback on these interface and implementation paradigms to aid other researchers in this fi…	COMPUTERIZED MEDICAL IMAGING AND GRAPHICS	surgical planning, surgical simulation, virtual environments	WOS
Dankelman, J; Chmarra, M K; Verdaasdonk, E G G; Stassen, L P S; Grimbergen, C A	2005	Fundamental aspects of learning minimally invasive surgical skills	With the introduction of minimally invasive surgery (MIS) the necessity to develop training methods to learn skills outside the operating room (OR) became clear. Several training simulators have become commercially available. However, fundamental research into the requirements for effective and efficient training in MIS is still lacking. Yet in the literature several learning models have been des…	MINIMALLY INVASIVE THERAPY & ALLIED TECHNOLOGIES	COMPETENCE, KNOWLEDGE, LAPAROSCOPIC SKILLS, OPERATING-ROOM, PERFORMANCE, PROFICIENCY, RESIDENTS, SIMULATION, TEACHING STYLES, VIRTUAL-REALITY, learning complex skills, learning models, minimally invasive surgical skills, motivating learning, surgical training	WOS
Gofton, W; Backstein, D; Tabloie, F; Dubrowski, A	2007	Individual learning styles do not influence acquisition of computer assisted orthopaedic surgery	Computer-assisted orthopedic surgical technology may play an important role in learning of skills. We investigated whether individual differences in the use of this technology during learning of total hip arthroplasty skills influence skills retention. Fifteen surgical trainees learned acetabular cup positioning using computer navigation system on a simulated hip model. Two groups of trainees wer…	INTERNATIONAL JOURNAL OF COMPUTER ASSISTED RADIOLOGY AND SURGERY	Education, Individual, Navigation, Orthopedics, Performance, SELF-CONTROLLED FEEDBACK, SKILLS, Technical skills, Training	WOS
Windsor, J A; Diener, S; Zoha, F	2008	Learning style and laparoscopic experience in psychomotor skill performance using a virtual reality surgical simulator	BACKGROUND: People learn in different ways, and training techniques and technologies should accommodate individual learning needs. This pilot study looks at the relationship between learning style, as measured with the Multiple Intelligences Developmental Assessment Scales (MIDAS), laparoscopic surgery experience and psychomotor skill performance using the MIST VR surgical simulator. METHODS: Fiv…	AMERICAN JOURNAL OF SURGERY	Multiple Intelligences Developmental Assessment Scales, TRAINEES, laparoscopy, learning style, multiple intelligences, psychomotor skill, selection, simulator, surgery training, virtual reality	WOS
Bell, M A; Wales, P S; Torbeck, L J; Kunzer, J M; Thurston, V C; Brokaw, J J	2011	Do Personality Differences Between Teachers and Learners Impact Students' Evaluations of a Surgery Clerkship?	OBJECTIVE: Historically, the surgery clerkship at the Indiana University School of Medicine (IUSM) has received poor evaluations from medical students, and the authors of this article hypothesized that this negative feedback may reflect, at least in part, inherent differences in the personality styles of the learners compared with those of the surgery teachers (faculty and residents). Differences…	JOURNAL OF SURGICAL EDUCATION	MYERS-BRIGGS TYPE, Myers-Briggs Type Indicator, clerkship evaluations, learning environment, medical student evaluations, personality style, surgery clerkship	WOS
Engels, P T; de Gara, C	2010	Learning styles of medical students, general surgery residents, and general surgeons: implications for surgical education	Background: Surgical education is evolving under the dual pressures of an enlarging body of knowledge required during residency and mounting work-hour restrictions. Changes in surgical residency training need to be based on available educational models and research to ensure successful training of surgeons. Experiential learning theory, developed by David Kolb, demonstrates the importance of indi…	BMC MEDICAL EDUCATION		WOS
Caulley, L; Wadey, V; Freeman, R	2012	Learning Styles of First-Year Orthopedic Surgical Residents at 1 Accredited Institution	BACKGROUND: This study represents 1 arm of a 5-year prospective study investigating the learning styles of orthopedic residents and their surgical educators. METHODS: This project investigates the learning styles of the 2009-2010 year 1 orthopedic surgical residents. A cross-sectional survey using the Kolb Learning Style Inventory was completed by 13 first year orthopedic residents. Direct 1-to-1…	JOURNAL OF SURGICAL EDUCATION	Kolb learning style inventory, Learning styles, MEDICAL-EDUCATION, clinical education, orthopedic surgery, post-graduate training	WOS
Pu, L L Q	2013	Learning From Our International Colleagues A US Plastic Surgeon's Perspective	Background: With growing contribution to plastic surgery by our international colleagues, one may be wondering about what US plastic surgeons have learned from them. The purpose of this study was to evaluate a single surgeon's experience to identify any specific areas of plastic surgery that one has learned substantially from our international colleagues. Methods: All plastic surgical procedures …	ANNALS OF PLASTIC SURGERY	ACELLULAR DERMAL MATRIX, CONSERVATIVE BREAST SURGERY, DIEP, EXPERIENCE, FAT INJECTION, FLAPS, RECONSTRUCTION, REDUCTION MAMMAPLASTY, international, leaning, plastic surgeon, plastic surgery	WOS
Armananzas, R; Alonso-Nanclares, L; DeFelipe-Oroquieta, J; Kastanauskaite, A; de Sola, R G; DeFelipe, J; Bielza, C; Larranaga, P	2013	Machine Learning Approach for the Outcome Prediction of Temporal Lobe Epilepsy Surgery	Epilepsy surgery is effective in reducing both the number and frequency of seizures, particularly in temporal lobe epilepsy (TLE). Nevertheless, a significant proportion of these patients continue suffering seizures after surgery. Here we used a machine learning approach to predict the outcome of epilepsy surgery based on supervised classification data mining taking into account not only the comm…	PLOS ONE	LOBECTOMY, SCLEROSIS, THICKNESS	WOS
Sonnadara, R R; Garbedian, S; Safir, O; Mui, C; Mironova, P; Nousiainen, M; Ferguson, P; Alman, B; Kraemer, W; Reznick, R	2013	Toronto Orthopaedic Boot Camp III: Examining the efficacy of student-regulated learning during an intensive, laboratory-based surgical skills course	Background. Previous studies have presented compelling data that a 1-month "boot-camp" style course can be a highly effective mechanism for teaching and developing targeted technical skills. In the current study, we examine whether performance of these targeted skills is improved when residents are trained using directed, student-led (SL) learning methods compared with traditional instructor-led …	SURGERY	ACQUISITION, ERROR, FEEDBACK, MEDICAL-EDUCATION, PERFORMANCE, PROFICIENCY, RESIDENTS, SIMULATION, VIDEO	WOS
Kim, R H; Gilbert, T; Ristig, K; Chu, Q Y D	2013	Surgical resident learning styles: faculty and resident accuracy at identification of preferences and impact on ABSITE scores	Introduction: As a consequence of surgical resident duty hour restrictions, there is a need for faculty to utilize novel teaching methods to convey information in a more efficient manner. The current paradigm of surgical training, which has not changed significantly since the time of Halsted, assumes that all residents assimilate information in a similar fashion. However, recent data has shown th…	JOURNAL OF SURGICAL RESEARCH	ABSITE, ATTITUDES, Curriculum, DUTY HOURS, EDUCATION, GENERAL-SURGERY, Learning styles, Resident education, STUDENTS, Teaching	WOS
Quillin, R C; Pritts, T A; Hanseman, D J; Edwards, M J; Davis, B R	2013	How Residents Learn Predicts Success in Surgical Residency	BACKGROUND: Predictors of success in surgical residency have been poorly understood. Previous studies have related prior performance to future success without consideration of personal attributes that help an individual succeed. Surgical educators should consider how residents learn to gain insight into early identification of residents at risk of failing to complete their surgical training. METH…	JOURNAL OF SURGICAL EDUCATION	APPLICANTS, ATTRITION, BEHAVIORAL STYLES, DETERMINING PERSONAL TALENTS, EDUCATION, FACULTY, OLD PROBLEM, PERFORMANCE, STUDENTS, attrition, general surgery, learning style, operative volume, success	WOS
Warner, S G; Connor, S; Christophi, C; Azodo, I A; Kent, T; Pier, D; Minter, R M	2014	Development of an international online learning platform for hepatopancreatobiliary surgical training: a needs assessment	BackgroundThe Americas Hepato-Pancreato-Biliary Association (AHPBA) and the Australian and New Zealand Hepatic, Pancreatic and Biliary Association (ANZHPBA) are developing an online distance learning curriculum to facilitate an interactive didactic experience for hepatopancreatobiliary (HPB) fellows in the operationalization of existing HPB fellow curricula. Two needs assessment surveys were carr…	HPB	STUDENTS	WOS
Hoogenes, J; Mironova, P; Safir, O; McQueen, S A; Abdelbary, H; Drexler, M; Nousiainen, M; Ferguson, P; Kraemer, W; Alman, B; Reznick, R K; Sonnadara, R R	2015	Student-led learning: a new teaching paradigm for surgical skills	BACKGROUND: Competency-based education and simulation are being used more frequently in surgical skills curricula. We explored a novel student-led learning paradigm, which allows trainees to become more active participants in the learning process while maintaining expert guidance and supervision. METHODS: Twelve first-year orthopedic residents were randomized to either a student-led (SL) or a tra…	AMERICAN JOURNAL OF SURGERY	COMPETENCE, Competency-based education, EFFICACY, EXPERIENCE, IDENTITY, MEDICAL-EDUCATION, Non-technical skills, PROFESSIONALISM, Residency, Residents, Surgical education, Surgical simulation	WOS
Kim, R H; Gilbert, T; Ristig, K	2015	The Effect of Surgical Resident Learning Style Preferences on American Board of Surgery In-Training Examination Scores	BACKGROUND: There is a growing body of literature that suggests that learners assimilate information differently, depending on their preferred learning style. The VARK model categorizes learners as visual (V), aural (A), read/write (R), kinesthetic (K), or multimodal (MM). We hypothesized that resident VARK learning style preferences and American Board of Surgery In-Training Examination (ABSITE) …	JOURNAL OF SURGICAL EDUCATION	ABSITE, ATTITUDES, DUTY HOURS, EDUCATION, FACULTY, IMPACT, PERFORMANCE, STUDENTS, VARK, learning styles, surgical education, surgical residents	WOS
Javed, M; Moulder, E; Mohsen, A	2015	Orthopaedic Surgeons as Clinical Leaders in the National Health Service, United Kingdom (NHS UK): Can the World Learn From Us?	This article outlines some of the key concepts in leadership (both styles and theories) to provide a platform for further learning and to help the modern day orthopaedic surgeons to apply these concepts to their current practice. It is focused on two major aspects: management of medical organizations and effective twenty-first century care by surgeons through proper leadership guide and aimed in …	JCPSP-JOURNAL OF THE COLLEGE OF PHYSICIANS AND SURGEONS PAKISTAN	AUTOCRATIC LEADERSHIP, Healthcare professionals, Leadership skills, Orthopaedic surgeons	WOS
Kim, R H; Gilbert, T	2015	Learning style preferences of surgical residency applicants	Background: The learning style preferences of general surgery residents have been previously reported; there is evidence that residents who prefer read/write learning styles perform better on the American Board of Surgery In-Training Examination (ABSITE). However, little is known regarding the learning style preferences of applicants to general surgery residency and their impact on educational ou…	JOURNAL OF SURGICAL RESEARCH	AMERICAN BOARD, Graduate medical education, HABITS, Learning styles, Medical students, Residency, SCORES, STUDENTS, SURGERY RESIDENTS, USMLE, Undergraduate medical education, VARK	WOS
Quillin, R C; Cortez, A R; Pritts, T A; Hanseman, D J; Edwards, M J; Davis, B R	2016	Surgical resident learning styles have changed with work hours	Background: The Accreditation Council for Graduate Medical Education instituted the 80-h workweek for residency programs in 2003. This presented a unique challenge for surgery residents who must acquire a medical and technical knowledge base during training. Therefore, learning should be delivered in an environment congruent with an individual's learning style. In this study, we evaluated the lea…	JOURNAL OF SURGICAL RESEARCH	EDUCATION, FACULTY, INVENTORY, Learning styles, OPERATING-ROOM, PATIENT-OUTCOMES, RELIABILITY, RESTRICTIONS, Resident education, STUDENTS, SURGEONS, Surgical residents, TRAINEES, Team-based learning, Work hours	WOS
Preece, R A; Cope, A C	2016	Are Surgeons Born or Made? A Comparison of Personality Traits and Learning Styles Between Surgical Trainees and Medical Students	OBJECTIVE: Medical students and surgical trainees differ considerably in both their preferential learning styles and personality traits. This study compares the personality profiles and learning styles of surgical trainees with a cohort of medical students specifically intent on pursuing a surgical career. DESIGN: A cross-sectional study was conducted contrasting surgical trainees with medical st…	JOURNAL OF SURGICAL EDUCATION	CAREERS, CLERKSHIP, GENERAL-SURGERY, IMPACT, PERFORMANCE, RESIDENTS, SELECTION, STRESS, learning styles, medical education, medical student, personality profiling, surgical resident	WOS
Flinn, J T; Miller, A; Pyatka, N; Brewer, J; Schneider, T; Cao, C G L	2016	The effect of stress on learning in surgical skill acquisition	Background: An excessive level of stress and anxiety in medical education can have a negative impact on learning. In particular, the interaction between attending surgeons and trainees in the operating room could induce stress on trainees that is counterproductive, especially if the teaching style or feedback is unduly harsh or critical.Aim: To characterize the effects of stress resulting from at…	MEDICAL TEACHER	BIOPSYCHOSOCIAL MODEL, CARDIOVASCULAR REACTIVITY, CHALLENGE APPRAISAL, MEDICAL-SCHOOL, MISTREATMENT, NEUROTICISM, PERFORMANCE, RECURRENT PSYCHOLOGICAL STRESS, RESPONSES, THREAT	WOS
Consortium, M S U GOAL; Nebeker, C A; Basson, M D; Haan, P S; Davis, A T; Ali, M; Gupta, R N; Osmer, R L; Hardaway, J C; Peshkepija, A N; McLeod, M K; Anderson, C I	2017	Do female surgeons learn or teach differently?	Background: Gender and/or gender-stereotypes might influence surgical education. We hypothesized that female surgeons might focus their learning and teaching differently from male surgeons. Methods: Residents and surgeons (multi-institutional) individually recorded preoperatively discussed learning objectives (LO) for matching cases. Narratives were classified as knowledge-based, skill-based, or …	AMERICAN JOURNAL OF SURGERY	GENDER-DIFFERENCES, Gender, IMPACT, Learning objectives, OPERATING-ROOM, PERCEPTIONS, PERFORMANCE, Perioperative, RESIDENTS, Residents, SEX, STUDENTS, STYLE PREFERENCES, Surgery	WOS
Lee, L A; Chao, Y P; Huang, C G; Fang, J T; Wang, S L; Chuang, C K; Kang, C J; Hsin, L J; Lin, W N; Fang, T J; Li, H Y	2018	Cognitive Style and Mobile E-Learning in Emergent Otorhinolaryngology-Head and Neck Surgery Disorders for Millennial Undergraduate Medical Students: Randomized Controlled Trial	Background: Electronic learning (e-learning) through mobile technology represents a novel way to teach emergent otorhinolaryngology-head and neck surgery (ORL-HNS) disorders to undergraduate medical students. Whether a cognitive style of education combined with learning modules can impact learning outcomes and satisfaction in millennial medical students is unknown. Objective: The aim of this stud…	JOURNAL OF MEDICAL INTERNET RESEARCH	DEPENDENCE, EDUCATION, GAMIFICATION, INDEPENDENCE, INSTRUCTION, KNOWLEDGE, LEARNERS, PERFORMANCE, PREFERENCES, SCHOOL, cognitive style, e-learning, mobile technology, randomized controlled trial	WOS
Retrosi, G; Morris, M; McGavock, J	2019	Does Personal Learning Style Predict the Ability to Learn Laparoscopic Surgery? A Pilot Study	Purpose: Acquiring laparoscopic skills occurs at different rates among trainees. We conducted a pilot study to determine whether variation in laparoscopic skill acquisition was associated with subject's learning styles. Materials and Methods: Nineteen medical students performed 10 repetitions of the object transfer task over a period of 4 weeks using a validated laparoscopic simulator. The main e…	JOURNAL OF LAPAROENDOSCOPIC & ADVANCED SURGICAL TECHNIQUES	FACULTY, PERFORMANCE, PREFERENCES, RESIDENTS, SURGICAL TRAINEES, VARK, laparoscopic skills, learning style	WOS
Ahmad, H N; Asif, M	2018	Medical students' learning habits: A mixed method study during clinical rotation in general surgery	Objective: To investigate medical students' study habits, their learning styles, and preferences, during general surgery rotation, for better understanding the art of pedagogy and improving the quality of teaching and learning. Methods: This mixed-method study was conducted at the Quaid-i-Azam Medical College, Bahawalpur, Pakistan, from March 2013 to December 2014. Medical students of third and f…	JOURNAL OF THE PAKISTAN MEDICAL ASSOCIATION	EDUCATION, Learning styles, Learning theories, PERFORMANCE, STYLES, Study habits	WOS
Leraas, H J; Cox, M L; Rhodin, K E; Freischlag, K; Gilmore, B F; Chang, D; Sudan, R; Haney, J; Migaly, J	2020	Medical Student Involvement and Learning Objectives in Morbidity and Mortality Conferences: A National Survey of the Association for Surgical Education's Committee of Clerkship Directors	BACKGROUND: Despite implementation of Morbidity and Mortality (M&M) Conference across surgical graduate medical education, sparse literature exists regarding the attendance and involvement of medical students. We sought to examine student involvement and learning objectives for M&M on a national level. METHODS: A survey was distributed through the Association for Surgical Education Committee of C…	JOURNAL OF SURGICAL EDUCATION	IMPROVEMENT, QUALITY, graduate medical education, morbidity and mortality conference, surgical education, undergraduate medical education	WOS
Saldanha, F Y L; Levites, H A; Staffs, S J; Roussin, C; Allori, A C; Rogers-Vizena, C R	2019	Maximizing Plastic Surgery Education Impact: Lessons from Resident Learning Styles and Experiential Learning Theory	Background: Residents in many surgical disciplines express a strong preference for hands-on learning, but no studies have focused on plastic surgery. This initial study aims to ascertain the learning styles of plastic surgery residents, and identify potential trends that may better guide curriculum development. Methods: Kolb Learning Style Index v. 3.1 was administered to plastic surgery resident…	PLASTIC AND RECONSTRUCTIVE SURGERY-GLOBAL OPEN	CONSTRUCT-VALIDITY, FACULTY, INVENTORY, MODEL, RELIABILITY	WOS
Nazari, T; Dankbaar, M E W; Sanders, D L; Anderegg, M C J; Wiggers, T; Simons, M P	2020	Learning inguinal hernia repair? A survey of current practice and of preferred methods of surgical residents	Purpose During surgical residency, many learning methods are available to learn an inguinal hernia repair (IHR). This study aimed to investigate which learning methods are most commonly used and which are perceived as most important by surgical residents for open and endoscopic IHR. Methods European general surgery residents were invited to participate in a 9-item web-based survey that inquired w…	HERNIA	CURRICULUM, CURVE, Endoscopic inguinal hernia repair, IMPACT, Liechtenstein, OPEN SURGERY, Open inguinal hernia repair, SIMULATION, Surgical education, YOUTUBE	WOS
Nishii, A; Burdine, J; Matusko, N; Wang, T; De Roo, A; Lussiez, A; Sutzko, D C; Minter, R; Sandhu, G	2021	Identification of promotion and prevention associated surgeon behaviors in the operating room to facilitate resident self-regulated learning	Background: The regulatory focus theory (RFT) posits that people can pursue goals with a promotion or prevention focus. Greater alignment of RFT motivational styles between faculty and residents may enhance resident operative autonomy. This study establishes a set of faculty behaviors residents can identify to infer faculty motivational styles. Methods: 10 behaviors associated with promotion and …	AMERICAN JOURNAL OF SURGERY	AUTONOMY, Autonomy, ENTRUSTMENT, Entrustment, Motivation, OpTrust, Prevention, Promotion	WOS
Dickinson, K J; Bass, B L; Graviss, E A; Nguyen, D T; Pei, K Y	2021	How learning preferences and teaching styles influence effectiveness of surgical educators	Background: Effective surgical educators have specific attributes and learner-relationships. Our aim was to determine how intrinsic learning preferences and teaching styles affect surgical educator effectiveness. Methods: We determined i) learning preferences ii) teaching styles and iii) self-assessment of teaching skills for all general surgery attendings. All general surgical residents in our p…	AMERICAN JOURNAL OF SURGERY	Educator, Learning, Preference, Teaching	WOS
Surekha, B C; Karanati, K; Venkatesan, K; Sreelekha, B C; Kumar, V D	2022	E-Learning During COVID-19 Pandemic: A Surge in Childhood Obesity	The coronavirus pandemic protracted disruption of in-person schooling, sports and other activities leading to obesity that could have long-lasting impact on children's health. As a result, education has changed dramatically, with the distinctive rise of E-learning. Children are snacking more, exercising less. Their increased screen time, sedentary life style and inadequate sleep anticipated weigh…	INDIAN JOURNAL OF OTOLARYNGOLOGY AND HEAD & NECK SURGERY	ADOLESCENTS, BMI, CHILDREN, COVID-19, E-learning, Lockdown, Obesity, Quality of life (QOL)	WOS
Mellor, K; Hopkins, L; Robinson, D B T; James, O P; Luton, O; Brown, C; Egan, R J; Lewis, W G	2022	Prognostic significance of drivers at work and learning styles in surgical training	Purpose of the study Drivers at work (DW) and Learning Styles (LS) refer to contentious theories that aim to account for differential career development yet seldom feature in assessment. This study aimed to quantify the influence of core surgical trainees' (CST) DW and LS on career progress. Study design DW questionnaires and Kolb LS inventories were distributed to 168 CSTs during five consecutiv…	POSTGRADUATE MEDICAL JOURNAL	medical education & training	WOS
Parra, J I M; Martinez, E T; Perez, P M; Gomez, J L R; Santiago, R F; Useros, A L; Palazuelos, J C M; Sanjuan, J C R	2021	Analysis of learning styles in a laparoscopic technical skills course. Implications for surgical training	Introduction: Learning surgical techniques is a dynamic process. In the 1980s David Kolb described developed a learning model that enabled teaching styles to adapt for better learner outcomes. The aim of this study was to identify the Kolb learning styles of the participants in a laparoscopic technical skills course and to check see if there was any relationship with performance. Methods: An obse…	CIRUGIA ESPANOLA	EDUCATION, FACULTY, Intestinal anastomosis, Laparoscopic skills, Learning styles, PREFERENCES, RESIDENTS, SIMULATION, Surgery education	WOS
White, E M; Esposito, A C; Kurbatov, V; Wang, X J; Caty, M G; Laurans, M; Yoo, P S	2022	How I Learned is How I Teach - Perspectives on How Faculty Surgeons Approach Informed Consent Education	OBJECTIVE: To understand the variability of surgical attending experience and perspectives regarding informed consent and how it impacts resident education DESIGN: A novel survey was distributed electronically to explore faculty surgeon's personal learning experience, knowledge, clinical practice, teaching preferences and beliefs regarding informed consent. Chi-square and Kruskal-Wallis testing w…	JOURNAL OF SURGICAL EDUCATION	Cluster Analysis, DECISIONS, Graduate Medical Education, Informed Consent, PROGRAM, RESIDENTS, Surgical Education, Survey	WOS
Durnali, M	2022	'Destroying barriers to critical thinking' to surge the effect of self-leadership skills on electronic learning styles	A good deal of data-driven results of current research supported the importance of fostering critical thinking skills of teachers and students. Particularly, there has been a debate about how to handle the barriers to critical thinking. To cope with critical thinking barriers, I comfortably argue that self-leadership skills of teacher candidates can be empowered at the first stage and then their …	THINKING SKILLS AND CREATIVITY	Critical thinking barriers, DISPOSITIONS, EDUCATION, Electronic learning styles, KURTOSIS, MANAGEMENT, MULTIVARIATE SKEWNESS, PERSONALITY, Pre-service teachers, STRATEGIES, STUDENTS, Self-leadership, Teacher training during COVID-19, VALIDATION	WOS
Krishnaswami, S; Polites, S F; Dekany, G; Gaines, B A; Nwomeh, B C; Huang, E Y; Finck, C M; Lopushinsky, S R; Puligandla, P S; Feliz, A; Mak, G Z; Anderson, S A; Fairbanks, T; Alaish, S M	2023	The First Two Years of the Association of Pediatric Surgery Training Program Directors (APSTPD) Transition to Fellowship Course: Lessons Learned and Future Directions	OBJECTIVE: : The first transition to fellowship course for incoming pediatric surgery fellows was held in the US in 2018 and the second in 2019. The course aimed to facili-tate a successful transition in to fellowship by introduc-tion of the professional, patient care, and technical aspects unique to pediatric surgery training. The pur -pose of this study was to evaluate the feasibility and effec…	JOURNAL OF SURGICAL EDUCATION	BOOT CAMP CURRICULUM, BURNOUT, CARE, IMPACT, MEDICAL-EDUCATION, PATIENT OUTCOMES, RESIDENTS, SKILLS	WOS
Fathuldeen, A A; Alshammari, A O; Khalifah, E M; Alrashid, F F; Alqahtani, A S; Alenazi, F S; Alruwaili, S H; Alshmmri, M A; Idris, S A	2023	Perspectives of Medical Students on E-Learning in the Surgery Module	Objectives: The goal of this study was to explore medical students' perceptions, assess their experiences, and identify obstacles to e-learning during the COVID-19 pandemic, as well as to understand the factors behind its adoption and application as a learning means in the surgery module. Materials and Methods: Data were gathered from undergraduate medical students, at the University of Hail, KSA…	ASIAN JOURNAL OF PHARMACEUTICAL RESEARCH AND HEALTH CARE	Distance learning, e-learning, medical students, online quizzes, perception	WOS
Shanmuganathan, K; Liang, K F; Vignaraja, V; Galloway, R; Chandrakumar, C	2023	The learning preferences of aspiring orthopaedic surgeons in the UK	Background/aims The workload of orthopaedic trainees is rapidly increasing at the expense of training. Trainees are expected to assimilate large quantities of information efficiently. This prospective cohort study explores the learning styles, resource preferences and educational needs of aspiring orthopaedic trainees. Method A 21-item questionnaire was distributed to delegates of an orthopaedic …	BRITISH JOURNAL OF HOSPITAL MEDICINE	Learning preferences, Medicine education, RESIDENTS, STUDENTS, STYLE PREFERENCES, Surgery, Trauma and orthopaedics, Visual, aural, kinaesthetic model, read/write	WOS
Hall, A J; Walmsley, P	2023	Technology-enhanced learning in orthopaedics Virtual reality and multi-modality educational workshops may be effective in the training of surgeons and operating department staff	Aim: The aims were to assess the utility of: 1) virtual reality-mediated simulation, and 2) a multi-modality 'Bootcamp' in the delivery of total knee arthroplasty (TKA) teaching to orthopaedic surgical trainees. Background: Surgical training opportunities are diminished as a result of the COVID-19 pandemic which may result in delays to training completion and gaps in the permanent workforce. Mode…	SURGEON-JOURNAL OF THE ROYAL COLLEGES OF SURGEONS OF EDINBURGH AND IRELAND	ARTHROPLASTY, Arthroplasty, Attune, Bootcamp, HIP, Hip, Joint replacement, Knee, Medical education, Oculus, Operating department, Orthopaedic, SKILLS, Scrub staff, Simulation, Surgery, Surgical training, Technology-enhanced, Virtual reality	WOS

## Sheet: PUBMED
Autor	Ano	Título	Abstract	Periódico	Keywords	BASE
Linn, B S; Cohen, J; Wirch, J; Pratt, T; Zeppa, R	1979	The relationship of interest in surgery to learning styles, grades and residency choice		Soc Sci Med Med Psychol Med Sociol		PUBMED
Pu, Lee L Q	2013	Learning from our international colleagues: a US plastic surgeon's perspective	BACKGROUND: With growing contribution to plastic surgery by our international colleagues, one may be wondering about what US plastic surgeons have learned from them. The purpose of this study was to evaluate a single surgeon's experience to identify any specific areas of plastic surgery that one has learned substantially from our international colleagues. METHODS: All plastic surgical procedures …	Ann Plast Surg		PUBMED
Dankelman, J; Chmarra, M K; Verdaasdonk, E G G; Stassen, L P S; Grimbergen, C A	2005	Fundamental aspects of learning minimally invasive surgical skills	With the introduction of minimally invasive surgery (MIS) the necessity to develop training methods to learn skills outside the operating room (OR) became clear. Several training simulators have become commercially available. However, fundamental research into the requirements for effective and efficient training in MIS is still lacking. Yet in the literature several learning models have been des…	Minim Invasive Ther Allied Technol		PUBMED
Montgomery, Kevin; Stephanides, Michael; Schendel Stephen and Ross, Muriel	2005	User interface paradigms for patient-specific surgical planning: lessons learned over a decade of research	This paper covers work in virtual reality-based, patient-specific surgical planning over the past decade. It aims to comprehensively examine the user interface paradigms and system designs during that period of time and to objectively analyze their effectiveness for the task. The goal is to provide useful feedback on these interface and implementation paradigms to aid other researchers in this fi…	Comput Med Imaging Graph	NASA Discipline General Space Life Sciences; Non-NASA Center	PUBMED
Baker 3rd, J D; Reines, H D; Wallace, C T	1985	Learning style analysis in surgical training	Learning style analysis is being used at many educational levels to individualize the instructional process. The Kolb Learning Style Inventory (LSI) in particular has been employed to determine the learning preferences of medical students and physicians in family practice, internal medicine, and anesthesiology. This investigation was undertaken to discover whether there exists a characteristic le…	Am Surg		PUBMED
Javed, Mustafa; Moulder, Elizabeth; Mohsen, Amr	2015	Orthopaedic Surgeons as Clinical Leaders in the National Health Service, United Kingdom (NHS UK): Can the World Learn From Us?	This article outlines some of the key concepts in leadership (both styles and theories) to provide a platform for further learning and to help the modern day orthopaedic surgeons to apply these concepts to their current practice. It is focused on two major aspects: management of medical organizations and effective twenty-first century care by surgeons through proper leadership guide and aimed in …	J Coll Physicians Surg Pak		PUBMED
Kim, Roger H; Gilbert, Timothy; Ristig, Kyle; Chu, Quyen D	2013	Surgical resident learning styles: faculty and resident accuracy at identification of preferences and impact on ABSITE scores	INTRODUCTION: As a consequence of surgical resident duty hour restrictions, there is a need for faculty to utilize novel teaching methods to convey information in a more efficient manner. The current paradigm of surgical training, which has not changed significantly since the time of Halsted, assumes that all residents assimilate information in a similar fashion. However, recent data has shown th…	J Surg Res	ABSITE; Curriculum; Learning styles; Resident education; Teaching	PUBMED
Maizels, Max; Mickelson, Jennie; Yerkes, Elizabeth; Maizels, Evelyn; Stork, Rachel; Young, Christine; Corcoran, Julia; Holl, Jane; Kaplan, William E	2009	Computer-enhanced visual learning method: a paradigm to teach and document surgical skills	INNOVATION: Changes in health care are stimulating residency training programs to develop new methods for teaching surgical skills. We developed Computer-Enhanced Visual Learning (CEVL) as an innovative Internet-based learning and assessment tool. The CEVL method uses the educational procedures of deliberate practice and performance to teach and learn surgery in a stylized manner. AIM OF INNOVATI…	J Grad Med Educ		PUBMED
Sonnadara, Ranil R; Garbedian, Shawn; Safir, Oleg; Mui, Carween; Mironova, Polina; Nousiainen, Markku; Ferguson, Peter; Alman, Benjamin; Kraemer, William; Reznick, Richard	2013	Toronto orthopaedic boot camp III: examining the efficacy of student-regulated learning during an intensive, laboratory-based surgical skills course	BACKGROUND: Previous studies have presented compelling data that a 1-month ``boot-camp''-style course can be a highly effective mechanism for teaching and developing targeted technical skills. In the current study, we examine whether performance of these targeted skills is improved when residents are trained using directed, student-led (SL) learning methods compared with traditional instructor-le…	Surgery		PUBMED
Brandt, Michael G; Davies, Edward T	2006	Visual-spatial ability, learning modality and surgical knot tying	INTRODUCTION: The ability to mentally rotate an object in 3 dimensions has been shown with an individual's score on the Vandenberg and Kuse Mental Rotations Test. The was to determine whether this Mental Rotations Test could be used to predict performance complex surgical skill - the tying of a 1-handed surgical reef knot. In addition, we learning a spatially complex surgical skill could be achie…	Can J Surg		PUBMED
Giugliano, G; Venturino, M; DePaoli, F; Andrle, J; Calabrese, L; Tradati, N; Chiesa, F; Scarpa, D; Susini, G	2001	Learning curve for translaryngeal tracheotomy in head and neck surgery	OBJECTIVES: Translaryngeal tracheotomy (TLT) is a widely accepted procedure in intensive-care units for its simplicity of execution, low morbidity, rapid wound closure after cannula removal, good esthetic results, and lack of long-term sequelae. The aim of this study was to evaluate the feasibility and use of adopting TLT in patients with cancer undergoing major head and neck surgery. STUDY DESIG…	Laryngoscope		PUBMED
Armañanzas, Rubén; Alonso-Nanclares, Lidia; Defelipe-Oroquieta, Jesús; Kastanauskaite, Asta; de Sola, Rafael G; Defelipe, Javier; Bielza, Concha; Larrañaga, Pedro	2013	Machine learning approach for the outcome prediction of temporal lobe epilepsy surgery	Epilepsy surgery is effective in reducing both the number and frequency of seizures, particularly in temporal lobe epilepsy (TLE). Nevertheless, a significant proportion of these patients continue suffering seizures after surgery. Here we used a machine learning approach to predict the outcome of epilepsy surgery based on supervised classification data mining taking into account not only the comm…	PLoS One		PUBMED
Saldanha, Francesca Y L; Levites, Heather A; Staffa, Steven J; Roussin, Christopher; Allori, Alexander C; Rogers-Vizena, Carolyn R	2019	Maximizing Plastic Surgery Education Impact: Lessons from Resident Learning Styles and Experiential Learning Theory	Residents in many surgical disciplines express a strong preference for hands-on learning, but no studies have focused on plastic surgery. This initial study aims to ascertain the learning styles of plastic surgery residents, and identify potential trends that may better guide curriculum development. METHODS: Kolb Learning Style Index v. 3.1 was administered to plastic surgery residents across all…	Plast Reconstr Surg Glob Open		PUBMED
Lee, Li-Ang; Wang, Shu-Ling; Chao, Yi-Ping; Tsai, Ming-Shao; Hsin, Li-Jen; Kang, Chung-Jan; Fu, Chia-Hsiang; Chao, Wei-Chieh; Huang, Chung-Guei; Li, Hsueh-Yu; Chuang, Cheng-Keng	2018	Mobile Technology in E-Learning for Undergraduate Medical Education on Emergent Otorhinolaryngology-Head and Neck Surgery Disorders: Pilot Randomized Controlled Trial	BACKGROUND: The use of mobile technology in e-learning (M-TEL) can add new levels of experience and significantly increase the attractiveness of e-learning in medical education. Whether an innovative interactive e-learning multimedia (IM) module or a conventional PowerPoint show (PPS) module using M-TEL to teach emergent otorhinolaryngology-head and neck surgery (ORL-HNS) disorders is feasible an…	JMIR Med Educ	e-learning; gamification; mobile technology; randomized controlled trial; video lecture	PUBMED
Bansal, Rahul; Mathew, Kathleen Anne; Jith, Arya; Narayanan, Dinesh	2021	A comparison of personality traits, learning style, and perceived stress among surgical and nonsurgical residents in a tertiary care hospital in India	INTRODUCTION: It is often perceived that the presence of a distinct surgical personality plays an important role in predicting success in their surgical career. This study compares the personality profiles, perceived stress, and learning styles of surgical and nonsurgical residents. AIM: The aim of this study is to examine the differences in personality traits, learning style preferences, and per…	Ind Psychiatry J	Learning style; perceived stress; personality traits	PUBMED
Mart\'\in Parra, José Ignacio; Toledo Mart\'\inez, Enrique; Mart\'\inez Pérez, Paula; Ruiz Gómez, José Luis; Fernández Santiago, Roberto; López Useros, Antonio; Manuel Palazuelos, José Carlos; Rodr\'\iguez Sanjuán, Juan Carlos	2020	Analysis of learning styles in a laparoscopic technical skills course. Implications for surgical training	INTRODUCTION: Learning surgical techniques is a dynamic process. In the 1980s David Kolb described developed a learning model that enabled teaching styles to adapt for better learner outcomes. The aim of this study was to identify the Kolb learning styles of the participants in a laparoscopic technical skills course and to check see if there was any relationship with performance. METHODS: An obse…	Cir Esp (Engl Ed)	Anastomosis intestinales; Educación quirúrgica; Estilos de aprendizaje; Habilidades laparoscópicas; Intestinal anastomosis; Laparoscopic skills; Learning styles; Surgery education	PUBMED
Kim, Roger H; Gilbert, Timothy; Ristig, Kyle	2015	The effect of surgical resident learning style preferences on American Board of Surgery In-training Examination scores	BACKGROUND: There is a growing body of literature that suggests that learners assimilate information differently, depending on their preferred learning style. The VARK model categorizes learners as visual (V), aural (A), read/write (R), kinesthetic (K), or multimodal (MM). We hypothesized that resident VARK learning style preferences and American Board of Surgery In-Training Examination (ABSITE) …	J Surg Educ	ABSITE; Medical Knowledge; VARK; learning styles; surgical education; surgical residents	PUBMED
Hermann, B P; Trenerry, M R; Colligan, R C	1996	Learned helplessness, attributional style, and depression in epilepsy. Bozeman Epilepsy Surgery Consortium	PURPOSE: We wished to examine the relevance of the theory of learned helplessness in general, and attributional style in particular, to the understanding of depression among patients with epilepsy. METHODS: Patients with lateralized temporal lobe epilepsy (TLE) (right = 73, left = 70) were administered two self-report depression inventories [Beck Depression Inventory (BDI), Center for Epidemiolog…	Epilepsia		PUBMED
Rosenberg, M B	1991	Learning style analysis among oral and maxillofacial surgeons	Learning style analysis provides a conceptual framework to aid both teachers and students in determining their optimal learning millieu. The four stages of the learning cycle apply to every learning situation, including the training and continuing education of oral and maxillofacial surgeons. Determination of learning style type may correlate with individual success in a particular program or spe…	J Oral Maxillofac Surg		PUBMED
Windsor, John A; Diener, Scott; Zoha, Farah	2008	Learning style and laparoscopic experience in psychomotor skill performance using a virtual reality surgical simulator	BACKGROUND: People learn in different ways, and training techniques and technologies should accommodate individual learning needs. This pilot study looks at the relationship between learning style, as measured with the Multiple Intelligences Developmental Assessment Scales (MIDAS), laparoscopic surgery experience and psychomotor skill performance using the MIST VR surgical simulator. METHODS: Fiv…	Am J Surg		PUBMED
Mart\'\in Parra, José Ignacio; Toledo Mart\'\inez, Enrique; Mart\'\inez Pérez, Paula; Ruiz Gómez, José Luis; Fernández Santiago, Roberto; López Useros, Antonio; Manuel Palazuelos, José Carlos; Rodr\'\iguez Sanjuán, Juan Carlos	2021	Analysis of learning styles in a laparoscopic technical skills course. Implications for surgical training	INTRODUCTION: Learning surgical techniques is a dynamic process. In the 1980s David Kolb described developed a learning model that enabled teaching styles to adapt for better learner outcomes. The aim of this study was to identify the Kolb learning styles of the participants in a laparoscopic technical skills course and to check see if there was any relationship with performance. METHODS: An obse…	Cir Esp (Engl Ed)	Anastomosis intestinales; Educación quirúrgica; Estilos de aprendizaje; Habilidades laparoscópicas; Intestinal anastomosis; Laparoscopic skills; Learning styles; Surgery education	PUBMED
Retrosi, Giuseppe; Morris, Melanie; McGavock, Jonathan	2018	Does Personal Learning Style Predict the Ability to Learn Laparoscopic Surgery? A Pilot Study	PURPOSE: Acquiring laparoscopic skills occurs at different rates among trainees. We conducted a pilot study to determine whether variation in laparoscopic skill acquisition was associated with subject's learning styles. MATERIALS AND METHODS: Nineteen medical students performed 10 repetitions of the object transfer task over a period of 4 weeks using a validated laparoscopic simulator. The main e…	J Laparoendosc Adv Surg Tech A	VARK; laparoscopic skills; learning style	PUBMED
Krishnaswami, Sanjay; Polites, Stephanie F; Dekany, Gabriela; Gaines, Barbara A; Nwomeh, Benedict C; Huang, Eunice Y; Finck, Christine M; Lopushinsky, Steven R; Puligandla, Pramod S; Feliz, Alexander; Mak, Grace Z; Anderson, Scott A; Fairbanks, Timothy; Alaish, Samuel M	2022	The First Two Years of the Association of Pediatric Surgery Training Program Directors (APSTPD) Transition to Fellowship Course: Lessons Learned and Future Directions	OBJECTIVE: The first transition to fellowship course for incoming pediatric surgery fellows was held in the US in 2018 and the second in 2019. The course aimed to facilitate a successful transition in to fellowship by introduction of the professional, patient care, and technical aspects unique to pediatric surgery training. The purpose of this study was to evaluate the feasibility and effectivene…	J Surg Educ	boot camp; education; fellowship; pediatric surgery; simulation	PUBMED
Contessa, Jack; Ciardiello, Kenneth A; Perlman, Stacie	2005	Surgery resident learning styles and academic achievement	OBJECTIVE: To determine if surgical residents share a preferred learning style as measured by Kolb's Learning Style Inventory (LSI) and if a relationship exists between resident learning style and achievement as measured by a standardized examination (AME). Also, core faculty learning styles were assessed to determine if faculty and residents share a preferred learning style. DESIGN: Kolb's LSI, …	Curr Surg		PUBMED
Preece, Ryan A; Cope, Alexandra C	2016	Are Surgeons Born or Made? A Comparison of Personality Traits and Learning Styles Between Surgical Trainees and Medical Students	OBJECTIVE: Medical students and surgical trainees differ considerably in both their preferential learning styles and personality traits. This study compares the personality profiles and learning styles of surgical trainees with a cohort of medical students specifically intent on pursuing a surgical career. DESIGN: A cross-sectional study was conducted contrasting surgical trainees with medical st…	J Surg Educ	Medical Knowledge; Patient Care; Practice-Based Learning and Improvement; learning styles; medical education; medical student; personality profiling; surgical resident	PUBMED
Kim, Roger H; Gilbert, Timothy	2015	Learning style preferences of surgical residency applicants	BACKGROUND: The learning style preferences of general surgery residents have been previously reported; there is evidence that residents who prefer read/write learning styles perform better on the American Board of Surgery In-Training Examination (ABSITE). However, little is known regarding the learning style preferences of applicants to general surgery residency and their impact on educational ou…	J Surg Res	Graduate medical education; Learning styles; Medical students; Residency; USMLE; Undergraduate medical education	PUBMED
Engels, Paul T; de Gara, Chris	2010	Learning styles of medical students, general surgery residents, and general surgeons: implications for surgical education	BACKGROUND: Surgical education is evolving under the dual pressures of an enlarging body of knowledge required during residency and mounting work-hour restrictions. Changes in surgical residency training need to be based on available educational models and research to ensure successful training of surgeons. Experiential learning theory, developed by David Kolb, demonstrates the importance of indi…	BMC Med Educ		PUBMED
Alotiby, Amna; Almaghrabi, Murouj; Alosaimy, Rawan; Alharthi, Amjad; Khawandanah, Bashaer; Alansari, Ruba; Basahal, Ahaad; Zamil, Ghofran	2021	Learning Environment Quality for Medical Students at Umm Al-Qura University: A Comprehensive Study on Stressors, Sources, and Solutions After Introduction of a New Bachelor of Medicine and Bachelor of Surgery (MBBS) Curriculum	OBJECTIVE: Due to introduction of a new curriculum and the related stressors that medical students might encounter, we aimed to assess the quality of the students' learning environment across academic years at Umm Al-Qura University (UQU), by evaluating stress levels, their sources, and impacts on students, to help improve the quality of learning environment and protect students from personal and…	Adv Med Educ Pract	curriculum change; learning environment; medical school; medical students; stress; teaching styles	PUBMED
Hall, Andrew J; Walmsley, Phil	2022	Technology-enhanced learning in orthopaedics: Virtual reality and multi-modality educational workshops may be effective in the training of surgeons and operating department staff	AIM: The aims were to assess the utility of: 1) virtual reality-mediated simulation, and 2) a multi-modality 'Bootcamp' in the delivery of total knee arthroplasty (TKA) teaching to orthopaedic surgical trainees. BACKGROUND: Surgical training opportunities are diminished as a result of the COVID-19 pandemic which may result in delays to training completion and gaps in the permanent workforce. Mode…	Surgeon	Arthroplasty; Attune; Bootcamp; Hip; Joint replacement; Knee; Medical education; Oculus; Operating department; Orthopaedic; Scrub staff; Simulation; Surgery; Surgical training; Technology-enhanced; Virtual reality	PUBMED
Mammen, Joshua M V; Fischer, David R; Anderson, Andrea; James, Laura E; Nussbaum, Michael S; Bower, Robert H; Pritts, Timothy A	2007	Learning styles vary among general surgery residents: analysis of 12 years of data	PURPOSE: Understanding the learning styles of individuals may assist in the tailoring of an educational program to optimize learning. General surgery faculty and residents have been characterized previously as having a tendency toward particular learning styles. We seek to understand better the learning styles of general surgery residents and differences that may exist within the population. METH…	J Surg Educ		PUBMED
Warner, Susanne G; Connor, Saxon; Christophi Christopher and Azodo, Ijeoma A; Kent, Tara; Pier, David; Minter, Rebecca M	2014	Development of an international online learning platform for hepatopancreatobiliary surgical training: a needs assessment	BACKGROUND: The Americas Hepato-Pancreato-Biliary Association (AHPBA) and the Australian and New Zealand Hepatic, Pancreatic and Biliary Association (ANZHPBA) are developing an online distance learning curriculum to facilitate an interactive didactic experience for hepatopancreatobiliary (HPB) fellows in the operationalization of existing HPB fellow curricula. Two needs assessment surveys were ca…	HPB (Oxford)		PUBMED
Nishii, Akira; Burdine, Julie; Matusko, Niki; Wang Ton and De Roo, Ana; Lussiez, Alisha; Sutzko, Danielle C; Minter, Rebecca; Sandhu, Gurjit	2020	Identification of promotion and prevention associated surgeon behaviors in the operating room to facilitate resident self-regulated learning	BACKGROUND: The regulatory focus theory (RFT) posits that people can pursue goals with a promotion or prevention focus. Greater alignment of RFT motivational styles between faculty and residents may enhance resident operative autonomy. This study establishes a set of faculty behaviors residents can identify to infer faculty motivational styles. METHODS: 10 behaviors associated with promotion and …	Am J Surg	Autonomy; Entrustment; Motivation; OpTrust; Prevention; Promotion	PUBMED
Carrillo, Laura A; Katyal, Toshali; Panchal, Niel N; Sabharwal, Sanjeev	2023	Pediatric Orthopaedic Observerships in North America for International Surgeons: A Qualitative Study Exploring Motivations, Relevance, and Alternate Learning Platforms	BACKGROUND: Given the growing interest among international surgeons to participate in North American clinical observerships, it is essential to incorporate international surgeons' views to further enhance the program's applicability, value, and accessibility. In this qualitative follow-up study, we explored the motivations, relevance, and opinions about alternate learning platforms among the inte…	J Bone Joint Surg Am		PUBMED
Bell, Mary Alice; Wales, Paula S; Torbeck, Laura J; Kunzer, John M; Thurston, Virginia C; Brokaw, James J	2011	Do personality differences between teachers and learners impact students' evaluations of a surgery clerkship?	OBJECTIVE: Historically, the surgery clerkship at the Indiana University School of Medicine (IUSM) has received poor evaluations from medical students, and the authors of this article hypothesized that this negative feedback may reflect, at least in part, inherent differences in the personality styles of the learners compared with those of the surgery teachers (faculty and residents). Differences…	J Surg Educ		PUBMED
Quillin 3rd, Ralph C; Cortez, Alexander R; Pritts, Timothy A; Hanseman, Dennis J; Edwards, Michael J; Davis, Bradley R	2015	Surgical resident learning styles have changed with work hours	BACKGROUND: The Accreditation Council for Graduate Medical Education instituted the 80-h workweek for residency programs in 2003. This presented a unique challenge for surgery residents who must acquire a medical and technical knowledge base during training. Therefore, learning should be delivered in an environment congruent with an individual's learning style. In this study, we evaluated the lea…	J Surg Res	Learning styles; Resident education; Surgical residents; Team-based learning; Work hours	PUBMED
Leraas, Harold J; Cox, Morgan L; Rhodin, Kristen E; Freischlag, Kyle; Gilmore, Brian F; Chang, Doreen; Sudan, Ranjan; Haney, John; Migaly, John	2019	Medical Student Involvement and Learning Objectives in Morbidity and Mortality Conferences: A National Survey of the Association for Surgical Education's Committee of Clerkship Directors	BACKGROUND: Despite implementation of Morbidity and Mortality (M&M) Conference across surgical graduate medical education, sparse literature exists regarding the attendance and involvement of medical students. We sought to examine student involvement and learning objectives for M&M on a national level. METHODS: A survey was distributed through the Association for Surgical Education Committee of C…	J Surg Educ	Interpersonal and Communication Skills; Medical Knowledge; Practice-Based Learning and Improvement; Professionalism; Systems-Based Practice; graduate medical education; morbidity and mortality conference; surgical education; undergraduate medical education	PUBMED
Dickinson, Karen J; Bass, Barbara L; Graviss, Edward A; Nguyen, Duc T; Pei, Kevin Y	2020	How learning preferences and teaching styles influence effectiveness of surgical educators	BACKGROUND: Effective surgical educators have specific attributes and learner-relationships. Our aim was to determine how intrinsic learning preferences and teaching styles affect surgical educator effectiveness. METHODS: We determined i) learning preferences ii) teaching styles and iii) self-assessment of teaching skills for all general surgery attendings. All general surgical residents in our p…	Am J Surg	Educator; Learning; Preference; Teaching	PUBMED
Caulley, Lisa; Wadey, Veronica; Freeman, Risa	2011	Learning styles of first-year orthopedic surgical residents at 1 accredited institution	BACKGROUND: This study represents 1 arm of a 5-year prospective study investigating the learning styles of orthopedic residents and their surgical educators. METHODS: This project investigates the learning styles of the 2009-2010 year 1 orthopedic surgical residents. A cross-sectional survey using the Kolb Learning Style Inventory was completed by 13 first year orthopedic residents. Direct 1-to-1…	J Surg Educ		PUBMED
Lee, Li-Ang; Chao, Yi-Ping; Huang, Chung-Guei; Fang, Ji-Tseng; Wang, Shu-Ling; Chuang, Cheng-Keng; Kang, Chung-Jan; Hsin, Li-Jen; Lin, Wan-Ni; Fang, Tuan-Jen; Li, Hsueh-Yu	2018	Cognitive Style and Mobile E-Learning in Emergent Otorhinolaryngology-Head and Neck Surgery Disorders for Millennial Undergraduate Medical Students: Randomized Controlled Trial	BACKGROUND: Electronic learning (e-learning) through mobile technology represents a novel way to teach emergent otorhinolaryngology-head and neck surgery (ORL-HNS) disorders to undergraduate medical students. Whether a cognitive style of education combined with learning modules can impact learning outcomes and satisfaction in millennial medical students is unknown. OBJECTIVE: The aim of this stud…	J Med Internet Res	cognitive style; e-learning; mobile technology; randomized controlled trial	PUBMED
Monkhouse, Simon	2010	Learning in the surgical workplace: necessity not luxury	BACKGROUND: Surgical teaching and training has a long tradition of apprenticeship-style mentoring, which has been widely revered and respected. The teaching style and learning was feared by some, but appreciated by all. The basis of this teaching was a strong relationship between teacher and trainee that was formed over many years of close working. However, modern legislation in the form of the E…	Clin Teach		PUBMED
Andrassy, R J; Torma, M J	1982	Learning styles and the prospective surgeon	There has recently been a surge of interest in medical education and specialty training. For many years, medical school curricula and residencies were guided mainly by tradition. Educators have now begun to reassess their methods in order to improve teaching efficiency and to better meet the needs of the trainee. Social psychologists and industry have led the way in mapping out the specific needs…	Am Surg		PUBMED
Kieu, Violet; Stroud, Leanne; Huang, Paul; Smith, Mitchell; Spychal, Robert; Hunter-Smith, David; Nestel, Debra	2015	The operating theatre as classroom: a qualitative study of learning and teaching surgical competencies	BACKGROUND: There has been a worldwide movement toward competency-based medical education and training. However, this is the first qualitative study to analyze the perceptions of surgical trainees and surgeons toward competency-based education in the operating theatre. We aim to examine views toward the specific learning and teaching of the nine competencies of the Royal Australasian College of S…	Educ Health (Abingdon)		PUBMED
Ahmad, Hafiz Naweed; Asif, Mobeen	2018	Medical student's learning habits: A mixed method study during clinical rotation in general surgery	OBJECTIVE: To investigate medical students' study habits, their learning styles, and preferences, during general surgery rotation, for better understanding the art of pedagogy and improving the quality of teaching and learning. METHODS: This mixed-method study was conducted at the Quaid-i-Azam Medical College, Bahawalpur, Pakistan, from March 2013 to December 2014. Medical students of third and f…	J Pak Med Assoc	Learning styles, Learning theories, Study habits	PUBMED
Nazari, T; Dankbaar, M E W; Sanders, D L; Anderegg, M C J; Wiggers, T; Simons, M P	2020	Learning inguinal hernia repair? A survey of current practice and of preferred methods of surgical residents	PURPOSE: During surgical residency, many learning methods are available to learn an inguinal hernia repair (IHR). This study aimed to investigate which learning methods are most commonly used and which are perceived as most important by surgical residents for open and endoscopic IHR. METHODS: European general surgery residents were invited to participate in a 9-item web-based survey that inquired…	Hernia	Endoscopic inguinal hernia repair; Liechtenstein; Open inguinal hernia repair; Surgical education	PUBMED
Hoogenes, Jen; Mironova, Polina; Safir, Oleg; McQueen, Sydney A; Abdelbary, Hesham; Drexler, Michael; Nousiainen, Markku; Ferguson, Peter; Kraemer, William; Alman, Benjamin; Reznick, Richard K; Sonnadara, Ranil R	2014	Student-led learning: a new teaching paradigm for surgical skills	BACKGROUND: Competency-based education and simulation are being used more frequently in surgical skills curricula. We explored a novel student-led learning paradigm, which allows trainees to become more active participants in the learning process while maintaining expert guidance and supervision. METHODS: Twelve first-year orthopedic residents were randomized to either a student-led (SL) or a tra…	Am J Surg	Competency-based education; Non-technical skills; Residency; Residents; Surgical education; Surgical simulation	PUBMED
Cundy, Thomas P; Mayer, Erik K; Camps, Juan I; Olsen, Lars H; Pelizzo, Gloria; Yang, Guang-Zhong; Darzi Ara and Najmaldin, Azad S	2014	Education and training in pediatric robotic surgery: lessons learned from an inaugural multinational workshop	The introduction of robotic surgery into clinical practice brings new and specific needs for education and training. Application to the pediatric setting comes with unique considerations, warranting dedicated training resources that are accessible. A pediatric robotic surgery workshop was convened to address initial education and training requirements. The event was designed to offer an exposure …	J Robot Surg	Education; Pediatric; Robot assisted; Robotic; Training	PUBMED
White, Erin M; Esposito, Andrew C; Kurbatov, Vadim; Wang, Xujun; Caty, Michael G; Laurans, Maxwell; Yoo, Peter S	2022	How I Learned is How I Teach - Perspectives on How Faculty Surgeons Approach Informed Consent Education	OBJECTIVE: To understand the variability of surgical attending experience and perspectives regarding informed consent and how it impacts resident education DESIGN: A novel survey was distributed electronically to explore faculty surgeon's personal learning experience, knowledge, clinical practice, teaching preferences and beliefs regarding informed consent. Chi-square and Kruskal-Wallis testing w…	J Surg Educ	Cluster Analysis; Graduate Medical Education; Informed Consent; Interpersonal and Communication Skills; Patient Care; Practice-Based Learning and Improvement; Professionalism; Surgical Education; Survey	PUBMED
Mellor, Katie; Hopkins, Luke; Robinson David Bryan Thomas and James, Osian Penri; Luton, Oliver; Brown, Chris; Egan, Richard John; Lewis, Wyn G	2022	Prognostic significance of drivers at work and learning styles in surgical training	PURPOSE OF THE STUDY: Drivers at work (DW) and Learning Styles (LS) refer to contentious theories that aim to account for differential career development yet seldom feature in assessment. This study aimed to quantify the influence of core surgical trainees' (CST) DW and LS on career progress. STUDY DESIGN: DW questionnaires and Kolb LS inventories were distributed to 168 CSTs during five consecut…	Postgrad Med J	medical education & training	PUBMED
Flinn, Jeff T; Miller, Amie; Pyatka, Natalie; Brewer, Jacob; Schneider, Tamera; Cao, Caroline G L	2015	The effect of stress on learning in surgical skill acquisition	BACKGROUND: An excessive level of stress and anxiety in medical education can have a negative impact on learning. In particular, the interaction between attending surgeons and trainees in the operating room could induce stress on trainees that is counterproductive, especially if the teaching style or feedback is unduly harsh or critical. AIM: To characterize the effects of stress resulting from a…	Med Teach		PUBMED
Lau, James N	2020	A commentary on teaching and learning styles as fueled by 'how learning preferences and teaching styles influence effectiveness of surgical educators'		Am J Surg		PUBMED
Paydar, Shahram; Ghahramani, Zahra; Bolandparvaz Shahram and Khalili, Hosseinali; Abbasi, Hamid Reza	2014	Learning operational strategies in surgery training	INTRODUCTION: Education and training in surgery is in the middle of apprenticeship style of learning especially in operating room with little importance of understanding on how trainees learn. METHODS: This training is one of the most difficult types of training. Medical training and expertise are the specialty of this education system. We can name these complex fields as ``Operational Strategies…	J Adv Med Educ Prof	Learning; Strategy; Surgery; Training	PUBMED
Surekha, B C; Karanati, Kiranmayi; Venkatesan, Kishore; Sreelekha, B C; Kumar, V Dilip	2021	E-Learning During COVID-19 Pandemic: A Surge in Childhood Obesity	The coronavirus pandemic protracted disruption of in-person schooling, sports and other activities leading to obesity that could have long-lasting impact on children's health. As a result, education has changed dramatically, with the distinctive rise of E-learning. Children are snacking more, exercising less. Their increased screen time, sedentary life style and inadequate sleep anticipated weigh…	Indian J Otolaryngol Head Neck Surg	BMI; COVID-19; E-learning; Lockdown; Obesity; Quality of life (QOL)	PUBMED
Kim, Roger H; Kurtzman, Scott H; Collier, Ashley N; Shabahang, Mohsen M	2016	The Learning Preferences of Applicants Who Interview for General Surgery Residency: A Multiinstitutional Study	BACKGROUND: Learning styles theory posits that learners have distinct preferences for how they assimilate new information. The VARK model categorizes learners based on combinations of 4 learning preferences: visual (V), aural (A), read/write (R), and kinesthetic (K). A previous single institution study demonstrated that the VARK preferences of applicants who interview for general surgery residenc…	J Surg Educ	Medical Knowledge; Patient Care; Practice-Based Learning and Improvement; USMLE; VARK; learning styles; surgical education; surgical residents	PUBMED
Nebeker, Cody A; Basson, Marc D; Haan, Pam S; Davis, Alan T; Ali, Muhammad; Gupta, Rama N; Osmer Robert L and Hardaway, John C; Peshkepija, Andi N; McLeod Michael K and Anderson, Cheryl I; MSU GOAL Consortium	2016	Do female surgeons learn or teach differently?	BACKGROUND: Gender and/or gender-stereotypes might influence surgical education. We hypothesized that female surgeons might focus their learning and teaching differently from male surgeons. METHODS: Residents and surgeons (multi-institutional) individually recorded preoperatively discussed learning objectives (LO) for matching cases. Narratives were classified as knowledge-based, skill-based, or …	Am J Surg	Gender; Learning objectives; Perioperative; Residents; Surgery	PUBMED
Quillin 3rd, Ralph C; Pritts, Timothy A; Hanseman, Dennis J; Edwards, Michael J; Davis, Bradley R	2013	How residents learn predicts success in surgical residency	BACKGROUND: Predictors of success in surgical residency have been poorly understood. Previous studies have related prior performance to future success without consideration of personal attributes that help an individual succeed. Surgical educators should consider how residents learn to gain insight into early identification of residents at risk of failing to complete their surgical training. METH…	J Surg Educ	Interpersonal and Communication Skills; Medical Knowledge; Patient Care; Practice-Based Learning and Improvement; attrition; general surgery; learning style; operative volume; success	PUBMED
Shanmuganathan, Kanatheepan; Liang, Kaifeng; Vignaraja, Vikramman; Galloway, Richard; Chandrakumar, Charmilie	2023	The learning preferences of aspiring orthopaedic surgeons in the UK	BACKGROUND/AIMS: The workload of orthopaedic trainees is rapidly increasing at the expense of training. Trainees are expected to assimilate large quantities of information efficiently. This prospective cohort study explores the learning styles, resource preferences and educational needs of aspiring orthopaedic trainees. METHOD: A 21-item questionnaire was distributed to delegates of an orthopaedi…	Br J Hosp Med (Lond)	Learning preferences; Medicine education; Surgery; Trauma and orthopaedics; Visual, aural, kinaesthetic model, read/write	PUBMED
Omar, Esam	2017	Perceptions of Teaching Methods for Preclinical Oral Surgery: A Comparison with Learning Styles	PURPOSE: Dental extraction is a routine part of clinical dental practice. For this reason, understanding the way how students' extraction knowledge and skills development are important. PROBLEM STATEMENT AND OBJECTIVES: To date, there is no accredited statement about the most effective method for the teaching of exodontia to dental students. Students have different abilities and preferences regar…	Open Dent J	Educational methodology of oral surgery; Learning style; Preclinical course; Teaching methods	PUBMED

## Sheet: TODAS
Autor	Ano	Título	Abstract	Periódico	Keywords	BASE
Ahmad, H N; Asif, M	2018	Medical students’ learning habits: A mixed method study during clinical rotation in general surgery	Objective: To investigate medical students' study habits, their learning styles, and preferences, during general surgery rotation, for better understanding the art of pedagogy and improving the quality of teaching and learning. Methods: This mixed-method study was conducted at the Quaid-i-Azam Medical College, Bahawalpur, Pakistan, from March 2013 to December 2014. Medical students of third and f…	Journal of the Pakistan Medical Association	Internet, Pakistan, article, female, general surgery, habit, human, human experiment, learning style, learning theory, major clinical study, male, medical school, medical student, motivation, questionnaire, rotation, sex difference, surgery	EMBASE
Ahmad, H N; Asif, M	2018	Medical students’ learning habits: A mixed method study during clinical rotation in general surgery	Objective: To investigate medical students' study habits, their learning styles, and preferences, during general surgery rotation, for better understanding the art of pedagogy and improving the quality of teaching and learning. Methods: This mixed-method study was conducted at the Quaid-i-Azam Medical College, Bahawalpur, Pakistan, from March 2013 to December 2014. Medical students of third and f…	Journal of the Pakistan Medical Association	Clinical Clerkship, Education, Medical, Undergraduate, Female, General Surgery, Habits, Humans, Internet, Learning, Learning styles, Learning theories, Male, Motivation, Pakistan, Students, Medical, Study habits, Surveys and Questionnaires, Teaching, Textbooks as Topic, article, book, clinical education, education, female, general surgery, habit, human, human experiment, learning, learning style,…	SCOPUS
Ahmad, H N; Asif, M	2018	Medical students' learning habits: A mixed method study during clinical rotation in general surgery	Objective: To investigate medical students' study habits, their learning styles, and preferences, during general surgery rotation, for better understanding the art of pedagogy and improving the quality of teaching and learning. Methods: This mixed-method study was conducted at the Quaid-i-Azam Medical College, Bahawalpur, Pakistan, from March 2013 to December 2014. Medical students of third and f…	JOURNAL OF THE PAKISTAN MEDICAL ASSOCIATION	EDUCATION, Learning styles, Learning theories, PERFORMANCE, STYLES, Study habits	WOS
Ahmad, Hafiz Naweed; Asif, Mobeen	2018	Medical student's learning habits: A mixed method study during clinical rotation in general surgery	OBJECTIVE: To investigate medical students' study habits, their learning styles, and preferences, during general surgery rotation, for better understanding the art of pedagogy and improving the quality of teaching and learning. METHODS: This mixed-method study was conducted at the Quaid-i-Azam Medical College, Bahawalpur, Pakistan, from March 2013 to December 2014. Medical students of third and f…	J Pak Med Assoc	Learning styles, Learning theories, Study habits	PUBMED
Alotiby, Amna; Almaghrabi, Murouj; Alosaimy, Rawan; Alharthi, Amjad; Khawandanah, Bashaer; Alansari, Ruba; Basahal, Ahaad; Zamil, Ghofran	2021	Learning Environment Quality for Medical Students at Umm Al-Qura University: A Comprehensive Study on Stressors, Sources, and Solutions After Introduction of a New Bachelor of Medicine and Bachelor of Surgery (MBBS) Curriculum	OBJECTIVE: Due to introduction of a new curriculum and the related stressors that medical students might encounter, we aimed to assess the quality of the students' learning environment across academic years at Umm Al-Qura University (UQU), by evaluating stress levels, their sources, and impacts on students, to help improve the quality of learning environment and protect students from personal and…	Adv Med Educ Pract	curriculum change; learning environment; medical school; medical students; stress; teaching styles	PUBMED
Andrassy, R J; Torma, M J	1982	Learning styles and the prospective surgeon	There has recently been a surge of interest in medical education and specialty training. For many years, medical school curricula and residencies were guided mainly by tradition. Educators have now begun to reassess their methods in order to improve teaching efficiency and to better meet the needs of the trainee. Social psychologists and industry have led the way in mapping out the specific needs…	American Surgeon	medical education, methodology, postgraduate education, review, surgical training	EMBASE
Andrassy, R J; Torma, M J	1982	Learning styles and the prospective surgeon	There has recently been a surge of interest in medical education and specialty training. For many years, medical school curricula and residencies were guided mainly by tradition. Educators have now begun to reassess their methods in order to improve teaching efficiency and to better meet the needs of the trainee. Social psychologists and industry have led the way in mapping out the specific needs…	American Surgeon	Curriculum, Education, Medical, Graduate, Learning, Models, Theoretical, Surgery, medical education, methodology, postgraduate education, review, surgical training	SCOPUS
Andrassy, R J; Torma, M J	1982	Learning styles and the prospective surgeon	There has recently been a surge of interest in medical education and specialty training. For many years, medical school curricula and residencies were guided mainly by tradition. Educators have now begun to reassess their methods in order to improve teaching efficiency and to better meet the needs of the trainee. Social psychologists and industry have led the way in mapping out the specific needs…	Am Surg		PUBMED
Arif, T; Varey, A H; Dickson, J K	2016	The visual surgical teacher - A smartphone application designed to enhance learning and recall	Aim: It is becoming increasingly difficult to teach and learn the skills required to achieve excellence in surgery. Modern technology allows for the development of innovative training aids to ensure that quality and standards continue to rise. By combining these with an understanding and targeting of well-established learning styles, such as visual, auditory and kinaesthetic, learning can be enha…	International Journal of Surgery	anatomy, differential diagnosis, human, information processing, injury, knowledge base, learning style, positive feedback, recall, skill, smartphone, spatial learning, student, surgeon, surgery, syndrome, teacher	EMBASE
Armananzas, R; Alonso-Nanclares, L; DeFelipe-Oroquieta, J; Kastanauskaite, A; de Sola, R G; DeFelipe, J; Bielza, C; Larranaga, P	2013	Machine Learning Approach for the Outcome Prediction of Temporal Lobe Epilepsy Surgery	Epilepsy surgery is effective in reducing both the number and frequency of seizures, particularly in temporal lobe epilepsy (TLE). Nevertheless, a significant proportion of these patients continue suffering seizures after surgery. Here we used a machine learning approach to predict the outcome of epilepsy surgery based on supervised classification data mining taking into account not only the comm…	PLOS ONE	LOBECTOMY, SCLEROSIS, THICKNESS	WOS
Armañanzas, R; Alonso-Nanclares, L; DeFelipe-Oroquieta, J; Kastanauskaite, A; de Sola, R G; DeFelipe, J; Bielza, C; Larrañaga, P	2013	Machine Learning Approach for the Outcome Prediction of Temporal Lobe Epilepsy Surgery	Epilepsy surgery is effective in reducing both the number and frequency of seizures, particularly in temporal lobe epilepsy (TLE). Nevertheless, a significant proportion of these patients continue suffering seizures after surgery. Here we used a machine learning approach to predict the outcome of epilepsy surgery based on supervised classification data mining taking into account not only the comm…	PLoS ONE	accuracy, adolescent, adult, article, brain surgery, classification, clinical article, clinical feature, convalescence, data mining, female, hippocampal sclerosis, human, human tissue, male, neuropathology, neuropsychological assessment, outcome assessment, personality, prediction, prognosis, reliability, temporal lobe epilepsy	EMBASE
Armañanzas, R; Alonso-Nanclares, L; DeFelipe-Oroquieta, J; Kastanauskaite, A; de Sola, R G; DeFelipe, J; Bielza, C; Larrañaga, P	2013	Machine Learning Approach for the Outcome Prediction of Temporal Lobe Epilepsy Surgery	Epilepsy surgery is effective in reducing both the number and frequency of seizures, particularly in temporal lobe epilepsy (TLE). Nevertheless, a significant proportion of these patients continue suffering seizures after surgery. Here we used a machine learning approach to predict the outcome of epilepsy surgery based on supervised classification data mining taking into account not only the comm…	PLoS ONE	Adolescent, Adult, Artificial Intelligence, Data Mining, Epilepsy, Temporal Lobe, Female, Humans, Male, Middle Aged, Neuropsychological Tests, Postoperative Period, Preoperative Period, Prognosis, Treatment Outcome, Young Adult, accuracy, adolescent, adult, article, artificial intelligence, brain surgery, classification, clinical article, clinical feature, convalescence, data mining, female, hipp…	SCOPUS
Armañanzas, Rubén; Alonso-Nanclares, Lidia; Defelipe-Oroquieta, Jesús; Kastanauskaite, Asta; de Sola, Rafael G; Defelipe, Javier; Bielza, Concha; Larrañaga, Pedro	2013	Machine learning approach for the outcome prediction of temporal lobe epilepsy surgery	Epilepsy surgery is effective in reducing both the number and frequency of seizures, particularly in temporal lobe epilepsy (TLE). Nevertheless, a significant proportion of these patients continue suffering seizures after surgery. Here we used a machine learning approach to predict the outcome of epilepsy surgery based on supervised classification data mining taking into account not only the comm…	PLoS One		PUBMED
Badenoch, T; Thorn, C	2019	Difficulty Learning: Improving surgical teaching in a district general hospital surgery department	Aims: To assess the effectiveness, efficiency and difficulties of different teaching methods to different grades in a Surgical Department. Methods: Curriculum was created in discussion with Consultant colleagues and using Surgical Curriculum. Implementing differing teachingmethods delivered to all grades and assessing through direct feedback of sessions and overall feedback of Methods The teachin…	British Journal of Surgery	conference abstract, consultation, controlled study, curriculum, general hospital, human, learning, postgraduate student, simulation, skill, surgical training, workload	EMBASE
Baker 3rd, J D; Reines, H D; Wallace, C T	1985	Learning style analysis in surgical training	Learning style analysis is being used at many educational levels to individualize the instructional process. The Kolb Learning Style Inventory (LSI) in particular has been employed to determine the learning preferences of medical students and physicians in family practice, internal medicine, and anesthesiology. This investigation was undertaken to discover whether there exists a characteristic le…	Am Surg		PUBMED
Ballow, D; Fang, J; Kosarek, C; Green, T; Tarry, W; Tarry, S	2015	Impact of matching educational materials to learning style on robotic surgical skills training	INTRODUCTION AND OBJECTIVES: Few studies exist that elucidate how a surgical trainee's learning preferences impact their education. It is well described that surgical residents and non-surgical residents differ in their responses to personality inventory questionnaires. These questionnaires describe the multiple intelligences or learning styles of an individual. We attempt to take this process a …	Journal of Urology	American, camera, control group, education, exercise, general surgery, human, intelligence, learning, learning style, medical student, needle, otorhinolaryngology, personality test, plastic surgery, questionnaire, resident, skill, statistical model, student, urology, virtual reality	EMBASE
Bansal, Rahul; Mathew, Kathleen Anne; Jith, Arya; Narayanan, Dinesh	2021	A comparison of personality traits, learning style, and perceived stress among surgical and nonsurgical residents in a tertiary care hospital in India	INTRODUCTION: It is often perceived that the presence of a distinct surgical personality plays an important role in predicting success in their surgical career. This study compares the personality profiles, perceived stress, and learning styles of surgical and nonsurgical residents. AIM: The aim of this study is to examine the differences in personality traits, learning style preferences, and per…	Ind Psychiatry J	Learning style; perceived stress; personality traits	PUBMED
Bell, M A; Wales, P S; Torbeck, L J; Kunzer, J M; Thurston, V C; Brokaw, J J	2011	Do personality differences between teachers and learners impact students' evaluations of a surgery clerkship?	Objective: Historically, the surgery clerkship at the Indiana University School of Medicine (IUSM) has received poor evaluations from medical students, and the authors of this article hypothesized that this negative feedback may reflect, at least in part, inherent differences in the personality styles of the learners compared with those of the surgery teachers (faculty and residents). Differences…	Journal of Surgical Education	article, clinical education, cultural factor, curriculum, human, medical assessment, medical student, personality, priority journal, professionalism, rating scale, teacher	EMBASE
Bell, M A; Wales, P S; Torbeck, L J; Kunzer, J M; Thurston, V C; Brokaw, J J	2011	Do personality differences between teachers and learners impact students' evaluations of a surgery clerkship?	Objective: Historically, the surgery clerkship at the Indiana University School of Medicine (IUSM) has received poor evaluations from medical students, and the authors of this article hypothesized that this negative feedback may reflect, at least in part, inherent differences in the personality styles of the learners compared with those of the surgery teachers (faculty and residents). Differences…	Journal of Surgical Education	Clinical Clerkship, Faculty, Medical, General Surgery, Humans, Internship and Residency, Learning, Myers-Briggs Type Indicator, Personality, Personality Inventory, Students, Medical, article, clerkship evaluations, clinical education, cultural factor, curriculum, human, learning environment, medical assessment, medical student, medical student evaluations, personality, personality style, priority…	SCOPUS
Bell, M A; Wales, P S; Torbeck, L J; Kunzer, J M; Thurston, V C; Brokaw, J J	2011	Do Personality Differences Between Teachers and Learners Impact Students' Evaluations of a Surgery Clerkship?	OBJECTIVE: Historically, the surgery clerkship at the Indiana University School of Medicine (IUSM) has received poor evaluations from medical students, and the authors of this article hypothesized that this negative feedback may reflect, at least in part, inherent differences in the personality styles of the learners compared with those of the surgery teachers (faculty and residents). Differences…	JOURNAL OF SURGICAL EDUCATION	MYERS-BRIGGS TYPE, Myers-Briggs Type Indicator, clerkship evaluations, learning environment, medical student evaluations, personality style, surgery clerkship	WOS
Bell, Mary Alice; Wales, Paula S; Torbeck, Laura J; Kunzer, John M; Thurston, Virginia C; Brokaw, James J	2011	Do personality differences between teachers and learners impact students' evaluations of a surgery clerkship?	OBJECTIVE: Historically, the surgery clerkship at the Indiana University School of Medicine (IUSM) has received poor evaluations from medical students, and the authors of this article hypothesized that this negative feedback may reflect, at least in part, inherent differences in the personality styles of the learners compared with those of the surgery teachers (faculty and residents). Differences…	J Surg Educ		PUBMED
Brandt, M G; Davies, E T	2006	Visual-spatial ability, learning modality and surgical knot tying	Introduction: The ability to mentally rotate an object in 3 dimensions has been shown to correlate with an individual's score on the Vandenberg and Kuse Mental Rotations Test. The goal of this study was to determine whether this Mental Rotations Test could be used to predict performance of a spatially complex surgical skill - the tying of a 1-handed surgical reef knot. In addition, we assessed wh…	Canadian Journal of Surgery	article, controlled study, health practitioner, human, learning, left handedness, medical device, medical education, medical practice, medical student, mental performance, mental test, software, spatial memory, surgical technique, visual memory	EMBASE
Brandt, M G; Davies, E T	2006	Visual-spatial ability, learning modality and surgical knot tying	Introduction: The ability to mentally rotate an object in 3 dimensions has been shown to correlate with an individual's score on the Vandenberg and Kuse Mental Rotations Test. The goal of this study was to determine whether this Mental Rotations Test could be used to predict performance of a spatially complex surgical skill - the tying of a 1-handed surgical reef knot. In addition, we assessed wh…	Canadian Journal of Surgery	Computer-Assisted Instruction, Humans, Ontario, Orientation, Space Perception, Students, Medical, Surgery, Suture Techniques, Teaching, Visual Perception, article, computer program, controlled study, health practitioner, human, learning, left handedness, medical education, medical instrumentation, medical practice, medical student, mental performance, mental test, spatial memory, surgical techniq…	SCOPUS
Brandt, Michael G; Davies, Edward T	2006	Visual-spatial ability, learning modality and surgical knot tying	INTRODUCTION: The ability to mentally rotate an object in 3 dimensions has been shown with an individual's score on the Vandenberg and Kuse Mental Rotations Test. The was to determine whether this Mental Rotations Test could be used to predict performance complex surgical skill - the tying of a 1-handed surgical reef knot. In addition, we learning a spatially complex surgical skill could be achie…	Can J Surg		PUBMED
Brown, C; Luton, O W; Robinson, D; Abdelrahman, T; Hopkins, L; Egan, R J; Powell, A G; Pollitt, J; Lewis, W	2018	Learning Style Variation: A British Core Surgical Trainee Perspective	INTRODUCTION: Learning styles (LS) can impact all aspects of surgical education, and improved awareness of LS may arguably facilitate strengths and identify weaknesses during training. The aim of this study was to explore the LS of a Core Surgical Trainee (CST) cohort using Kolb's inventory and Kahler's motivational drivers. METHODS: Sixty consecutive CST trainees (43 male, 17 female) completed v…	Journal of the American College of Surgeons	adult, conference abstract, controlled study, decision making, ear, female, general surgery, human, injury, learning style, major clinical study, male, maxillofacial surgery, neurosurgery, nose, orthopedic surgery, outcome assessment, plastic surgery, throat, training, urology	EMBASE
Brown, E; Lewis, K; Wells, J; Mustafa, S	2017	Exploring the learning needs of dental core trainees (DCTs) in oral & maxillofacial surgery: A national trainee survey	Introduction/Aims: Working in a hospital environment, dental graduates often feel out of depth as a result of the unfamiliar setting, high intensity workload and being unversed in the tasks of the junior doctor they are expected to perform. The aim was to explore the views of DCTs working in OMFS on what learning experiences they found the most valuable and what they felt was missing from their t…	British Journal of Oral and Maxillofacial Surgery	Wales, human, human experiment, learning, maxillofacial surgery, night, oral surgery, questionnaire, skill, statistics, student, teaching	EMBASE
Carrillo, L A; Katyal, T; Panchal, N N; Sabharwal, S	2023	Pediatric Orthopaedic Observerships in North America for International Surgeons: A Qualitative Study Exploring Motivations, Relevance, and Alternate Learning Platforms	Background:Given the growing interest among international surgeons to participate in North American clinical observerships, it is essential to incorporate international surgeons' views to further enhance the program's applicability, value, and accessibility. In this qualitative follow-up study, we explored the motivations, relevance, and opinions about alternate learning platforms among the inter…	Journal of Bone and Joint Surgery	North America, article, aspiration, child, follow up, high income country, human, learning, low income country, middle income country, motivation, qualitative research, semi structured interview, skill, surgeon, virtual learning environment	EMBASE
Carrillo, L A; Katyal, T; Panchal, N N; Sabharwal, S	2023	Pediatric Orthopaedic Observerships in North America for International Surgeons: A Qualitative Study Exploring Motivations, Relevance, and Alternate Learning Platforms	Background:Given the growing interest among international surgeons to participate in North American clinical observerships, it is essential to incorporate international surgeons' views to further enhance the program's applicability, value, and accessibility. In this qualitative follow-up study, we explored the motivations, relevance, and opinions about alternate learning platforms among the inter…	Journal of Bone and Joint Surgery	Child, Follow-Up Studies, Humans, Motivation, North America, Orthopedics, Surgeons, article, aspiration, child, education, follow up, high income country, human, learning, low income country, middle income country, motivation, orthopedics, qualitative research, semi structured interview, skill, surgeon, virtual learning environment	SCOPUS
Carrillo, Laura A; Katyal, Toshali; Panchal, Niel N; Sabharwal, Sanjeev	2023	Pediatric Orthopaedic Observerships in North America for International Surgeons: A Qualitative Study Exploring Motivations, Relevance, and Alternate Learning Platforms	BACKGROUND: Given the growing interest among international surgeons to participate in North American clinical observerships, it is essential to incorporate international surgeons' views to further enhance the program's applicability, value, and accessibility. In this qualitative follow-up study, we explored the motivations, relevance, and opinions about alternate learning platforms among the inte…	J Bone Joint Surg Am		PUBMED
Caulley, L; Wadey, V; Freeman, R	2012	Learning styles of first-year orthopedic surgical residents at 1 accredited institution	Background: This study represents 1 arm of a 5-year prospective study investigating the learning styles of orthopedic residents and their surgical educators. Methods: This project investigates the learning styles of the 2009-2010 year 1 orthopedic surgical residents. A cross-sectional survey using the Kolb Learning Style Inventory was completed by 13 first year orthopedic residents. Direct 1-to-1…	Journal of Surgical Education	adult, age, article, human, interview, kolb learning style inventory, learning, learning style, orthopedic surgeon, postgraduate education, priority journal, rating scale, residency education, resident, surgical training	EMBASE
Caulley, L; Wadey, V; Freeman, R	2012	Learning styles of first-year orthopedic surgical residents at 1 accredited institution	Background: This study represents 1 arm of a 5-year prospective study investigating the learning styles of orthopedic residents and their surgical educators. Methods: This project investigates the learning styles of the 2009-2010 year 1 orthopedic surgical residents. A cross-sectional survey using the Kolb Learning Style Inventory was completed by 13 first year orthopedic residents. Direct 1-to-1…	Journal of Surgical Education	Academic Medical Centers, Adult, Clinical Competence, Cross-Sectional Studies, Education, Medical, Graduate, Educational Measurement, Female, Humans, Internship and Residency, Kolb learning style inventory, Learning, Learning styles, Male, Ontario, Orthopedics, Prospective Studies, Questionnaires, Schools, Medical, Young Adult, adult, age, article, clinical education, human, interview, kolb learn…	SCOPUS
Caulley, L; Wadey, V; Freeman, R	2012	Learning Styles of First-Year Orthopedic Surgical Residents at 1 Accredited Institution	BACKGROUND: This study represents 1 arm of a 5-year prospective study investigating the learning styles of orthopedic residents and their surgical educators. METHODS: This project investigates the learning styles of the 2009-2010 year 1 orthopedic surgical residents. A cross-sectional survey using the Kolb Learning Style Inventory was completed by 13 first year orthopedic residents. Direct 1-to-1…	JOURNAL OF SURGICAL EDUCATION	Kolb learning style inventory, Learning styles, MEDICAL-EDUCATION, clinical education, orthopedic surgery, post-graduate training	WOS
Caulley, Lisa; Wadey, Veronica; Freeman, Risa	2011	Learning styles of first-year orthopedic surgical residents at 1 accredited institution	BACKGROUND: This study represents 1 arm of a 5-year prospective study investigating the learning styles of orthopedic residents and their surgical educators. METHODS: This project investigates the learning styles of the 2009-2010 year 1 orthopedic surgical residents. A cross-sectional survey using the Kolb Learning Style Inventory was completed by 13 first year orthopedic residents. Direct 1-to-1…	J Surg Educ		PUBMED
Challapalli, P	2017	Evaluation of learning styles in a surgical unit	Introduction In this article, the dominant learning styles present in a surgical department and the importance of knowing one's own learning style, especially in a field like surgery, in order to enhance surgical education will be discussed. Patients and methods A Kolb's learning style questionnaire was administered to 5 grades, in total 43 people. The scores of the questionnaire was totalled and…	Journal of the Royal College of Physicians of Edinburgh	conference abstract, consultation, human, human experiment, learning style, medical student, questionnaire, surgeon, surgery	EMBASE
Consortium, M S U GOAL; Nebeker, C A; Basson, M D; Haan, P S; Davis, A T; Ali, M; Gupta, R N; Osmer, R L; Hardaway, J C; Peshkepija, A N; McLeod, M K; Anderson, C I	2017	Do female surgeons learn or teach differently?	Background: Gender and/or gender-stereotypes might influence surgical education. We hypothesized that female surgeons might focus their learning and teaching differently from male surgeons. Methods: Residents and surgeons (multi-institutional) individually recorded preoperatively discussed learning objectives (LO) for matching cases. Narratives were classified as knowledge-based, skill-based, or …	AMERICAN JOURNAL OF SURGERY	GENDER-DIFFERENCES, Gender, IMPACT, Learning objectives, OPERATING-ROOM, PERCEPTIONS, PERFORMANCE, Perioperative, RESIDENTS, Residents, SEX, STUDENTS, STYLE PREFERENCES, Surgery	WOS
Contessa, J; Ciardiello, K A; Perlman, S	2005	Surgery resident learning styles and academic achievement	Objective: To determine if surgical residents share a preferred learning style as measured by Kolb's Learning Style Inventory (LSI) and if a relationship exists between resident learning style and achievement as measured by a standardized examination (AME). Also, core faculty learning styles were assessed to determine if faculty and residents share a preferred learning style. Design: Kolb's LSI, …	Current Surgery	United States, academic achievement, article, comparative study, controlled study, curriculum, education program, frequency analysis, general surgery, human, learning, medical school, medical society, physician, priority journal, residency education, scoring system, standardization, surgical training, university hospital	EMBASE
Contessa, J; Ciardiello, K A; Perlman, S	2005	Surgery resident learning styles and academic achievement	Objective: To determine if surgical residents share a preferred learning style as measured by Kolb's Learning Style Inventory (LSI) and if a relationship exists between resident learning style and achievement as measured by a standardized examination (AME). Also, core faculty learning styles were assessed to determine if faculty and residents share a preferred learning style. Design: Kolb's LSI, …	Current Surgery	AME, Humans, Internship and Residency, Kolb, LSI, Learning, Learning styles, Models, Educational, Surgery, United States, academic achievement, article, comparative study, controlled study, curriculum, education program, frequency analysis, general surgery, human, learning, medical school, medical society, physician, priority journal, residency education, scoring system, standardization, surgical…	SCOPUS
Contessa, Jack; Ciardiello, Kenneth A; Perlman, Stacie	2005	Surgery resident learning styles and academic achievement	OBJECTIVE: To determine if surgical residents share a preferred learning style as measured by Kolb's Learning Style Inventory (LSI) and if a relationship exists between resident learning style and achievement as measured by a standardized examination (AME). Also, core faculty learning styles were assessed to determine if faculty and residents share a preferred learning style. DESIGN: Kolb's LSI, …	Curr Surg		PUBMED
Cundy, T P; Mayer, E K; Camps, J I; Olsen, L H; Pelizzo, G; Yang, G.-Z.; Darzi, A; Najmaldin, A S	2015	Education and training in pediatric robotic surgery: lessons learned from an inaugural multinational workshop	The introduction of robotic surgery into clinical practice brings new and specific needs for education and training. Application to the pediatric setting comes with unique considerations, warranting dedicated training resources that are accessible. A pediatric robotic surgery workshop was convened to address initial education and training requirements. The event was designed to offer an exposure …	Journal of robotic surgery	education, human, international cooperation, pediatrics, robot assisted surgery	EMBASE
Cundy, T P; Mayer, E K; Camps, J I; Olsen, L H; Pelizzo, G; Yang, G.-Z.; Darzi, A; Najmaldin, A S	2015	Education and training in pediatric robotic surgery: lessons learned from an inaugural multinational workshop	The introduction of robotic surgery into clinical practice brings new and specific needs for education and training. Application to the pediatric setting comes with unique considerations, warranting dedicated training resources that are accessible. A pediatric robotic surgery workshop was convened to address initial education and training requirements. The event was designed to offer an exposure …	Journal of Robotic Surgery	Basic principles, Clinical practices, Education, Education and training, Education requirements, Educational experiences, Humans, Internationality, Learn+, Pediatric, Pediatrics, Qualitative feedback, Quality control, Robot assisted, Robotic, Robotic Surgical Procedures, Robotic surgery, Robotics surgery, Sustainable development, Training, Training requirement, education, human, international coo…	SCOPUS
Cundy, Thomas P; Mayer, Erik K; Camps, Juan I; Olsen, Lars H; Pelizzo, Gloria; Yang, Guang-Zhong; Darzi Ara and Najmaldin, Azad S	2014	Education and training in pediatric robotic surgery: lessons learned from an inaugural multinational workshop	The introduction of robotic surgery into clinical practice brings new and specific needs for education and training. Application to the pediatric setting comes with unique considerations, warranting dedicated training resources that are accessible. A pediatric robotic surgery workshop was convened to address initial education and training requirements. The event was designed to offer an exposure …	J Robot Surg	Education; Pediatric; Robot assisted; Robotic; Training	PUBMED
Dankelman, J; Chmarra, M K; Verdaasdonk, E G G; Stassen, L P S; Grimbergen, C A	2005	Fundamental aspects of learning minimally invasive surgical skills	With the introduction of minimally invasive surgery (MIS) the necessity to develop training methods to learn skills outside the operating room (OR) became clear. Several training simulators have become commercially available. However, fundamental research into the requirements for effective and efficient training in MIS is still lacking. Yet in the literature several learning models have been des…	Minimally Invasive Therapy and Allied Technologies	Simendo, cognition, commercial phenomena, education program, human, learning, medical education, medical research, minimally invasive surgery, motor performance, operating room, physician attitude, priority journal, review, simulation, skill, surgical training	EMBASE
Dankelman, J; Chmarra, M K; Verdaasdonk, E G G; Stassen, L P S; Grimbergen, C A	2005	Fundamental aspects of learning minimally invasive surgical skills	With the introduction of minimally invasive surgery (MIS) the necessity to develop training methods to learn skills outside the operating room (OR) became clear. Several training simulators have become commercially available. However, fundamental research into the requirements for effective and efficient training in MIS is still lacking. Yet in the literature several learning models have been des…	Minimally Invasive Therapy and Allied Technologies	Learning complex skills, Learning models, Minimally invasive surgical skills, Motivating learning, Surgical training, cognition, commercial phenomena, education program, human, learning, medical education, medical research, minimally invasive surgery, motor performance, operating room, physician attitude, priority journal, review, simulation, skill, surgical training	SCOPUS
Dankelman, J; Chmarra, M K; Verdaasdonk, E G G; Stassen, L P S; Grimbergen, C A	2005	Fundamental aspects of learning minimally invasive surgical skills	With the introduction of minimally invasive surgery (MIS) the necessity to develop training methods to learn skills outside the operating room (OR) became clear. Several training simulators have become commercially available. However, fundamental research into the requirements for effective and efficient training in MIS is still lacking. Yet in the literature several learning models have been des…	MINIMALLY INVASIVE THERAPY & ALLIED TECHNOLOGIES	COMPETENCE, KNOWLEDGE, LAPAROSCOPIC SKILLS, OPERATING-ROOM, PERFORMANCE, PROFICIENCY, RESIDENTS, SIMULATION, TEACHING STYLES, VIRTUAL-REALITY, learning complex skills, learning models, minimally invasive surgical skills, motivating learning, surgical training	WOS
Dankelman, J; Chmarra, M K; Verdaasdonk, E G G; Stassen, L P S; Grimbergen, C A	2005	Fundamental aspects of learning minimally invasive surgical skills	With the introduction of minimally invasive surgery (MIS) the necessity to develop training methods to learn skills outside the operating room (OR) became clear. Several training simulators have become commercially available. However, fundamental research into the requirements for effective and efficient training in MIS is still lacking. Yet in the literature several learning models have been des…	Minim Invasive Ther Allied Technol		PUBMED
Dickinson, K J; Bass, B L; Graviss, E A; Nguyen, D T; Pei, K Y	2021	How learning preferences and teaching styles influence effectiveness of surgical educators	Background: Effective surgical educators have specific attributes and learner-relationships. Our aim was to determine how intrinsic learning preferences and teaching styles affect surgical educator effectiveness. Methods: We determined i) learning preferences ii) teaching styles and iii) self-assessment of teaching skills for all general surgery attendings. All general surgical residents in our p…	American Journal of Surgery	adult, article, attitude, controlled study, general surgery, human, learning, resident, self evaluation, skill, teaching	EMBASE
Dickinson, K J; Bass, B L; Graviss, E A; Nguyen, D T; Pei, K Y	2021	How learning preferences and teaching styles influence effectiveness of surgical educators	Background: Effective surgical educators have specific attributes and learner-relationships. Our aim was to determine how intrinsic learning preferences and teaching styles affect surgical educator effectiveness. Methods: We determined i) learning preferences ii) teaching styles and iii) self-assessment of teaching skills for all general surgery attendings. All general surgical residents in our p…	American Journal of Surgery	Clinical Competence, Curriculum, Educator, Faculty, Medical, Humans, Internship and Residency, Learning, Preference, Self-Assessment, Specialties, Surgical, Surveys and Questionnaires, Teaching, adult, article, attitude, clinical competence, controlled study, curriculum, education, general surgery, human, learning, medical education, medical school, organization and management, procedures, psycho…	SCOPUS
Dickinson, K J; Bass, B L; Graviss, E A; Nguyen, D T; Pei, K Y	2021	How learning preferences and teaching styles influence effectiveness of surgical educators	Background: Effective surgical educators have specific attributes and learner-relationships. Our aim was to determine how intrinsic learning preferences and teaching styles affect surgical educator effectiveness. Methods: We determined i) learning preferences ii) teaching styles and iii) self-assessment of teaching skills for all general surgery attendings. All general surgical residents in our p…	AMERICAN JOURNAL OF SURGERY	Educator, Learning, Preference, Teaching	WOS
Dickinson, Karen J; Bass, Barbara L; Graviss, Edward A; Nguyen, Duc T; Pei, Kevin Y	2020	How learning preferences and teaching styles influence effectiveness of surgical educators	BACKGROUND: Effective surgical educators have specific attributes and learner-relationships. Our aim was to determine how intrinsic learning preferences and teaching styles affect surgical educator effectiveness. METHODS: We determined i) learning preferences ii) teaching styles and iii) self-assessment of teaching skills for all general surgery attendings. All general surgical residents in our p…	Am J Surg	Educator; Learning; Preference; Teaching	PUBMED
Dua, A; Desai, S	2014	The impact of a vascular learning management system on surgical trainee education	Introduction: This study aimed to determine the impact of an online, structured learning management system (LMS) on the learning of vascular surgical trainees by comparing qualifying examination performance with and without LMS utilization. Method: The vascular LMS course, inclusive of an online curriculum, peer-reviewed textbook, and 717 board-style vascular practice questions with explanations,…	Vascular Disease Management	clinical article, controlled study, curriculum, genetic polymorphism, human, learning, statistical analysis, statistics, student, surgery, vascular surgeon, vascular surgery	EMBASE
Dua, A; Desai, S	2014	The impact of a vascular learning management system on surgical trainee education	Introduction: This study aimed to determine the impact of an online, structured learning management system (LMS) on the learning of vascular surgical trainees by comparing qualifying examination performance with and without LMS utilization. Method: The vascular LMS course, inclusive of an online curriculum, peer-reviewed textbook, and 717 board-style vascular practice questions with explanations,…	Vascular Disease Management	Learning management system, Online learning curriculum, Surgical education, Surgical trainee, Vascular surgery education, Vascular training, clinical article, controlled study, curriculum, genetic polymorphism, human, learning, statistical analysis, statistics, student, surgery, vascular surgeon, vascular surgery	SCOPUS
Durnali, M	2022	‘Destroying barriers to critical thinking’ to surge the effect of self-leadership skills on electronic learning styles	A good deal of data-driven results of current research supported the importance of fostering critical thinking skills of teachers and students. Particularly, there has been a debate about how to handle the barriers to critical thinking. To cope with critical thinking barriers, I comfortably argue that self-leadership skills of teacher candidates can be empowered at the first stage and then their …	Thinking Skills and Creativity	Critical thinking barriers, Electronic learning styles, Pre-service teachers, Self-leadership, Teacher training during COVID-19	SCOPUS
Durnali, M	2022	'Destroying barriers to critical thinking' to surge the effect of self-leadership skills on electronic learning styles	A good deal of data-driven results of current research supported the importance of fostering critical thinking skills of teachers and students. Particularly, there has been a debate about how to handle the barriers to critical thinking. To cope with critical thinking barriers, I comfortably argue that self-leadership skills of teacher candidates can be empowered at the first stage and then their …	THINKING SKILLS AND CREATIVITY	Critical thinking barriers, DISPOSITIONS, EDUCATION, Electronic learning styles, KURTOSIS, MANAGEMENT, MULTIVARIATE SKEWNESS, PERSONALITY, Pre-service teachers, STRATEGIES, STUDENTS, Self-leadership, Teacher training during COVID-19, VALIDATION	WOS
Engels, P T; de Gara, C	2010	Learning styles of medical students, general surgery residents, and general surgeons: implications for surgical education.	BACKGROUND: Surgical education is evolving under the dual pressures of an enlarging body of knowledge required during residency and mounting work-hour restrictions. Changes in surgical residency training need to be based on available educational models and research to ensure successful training of surgeons. Experiential learning theory, developed by David Kolb, demonstrates the importance of indi…	BMC medical education	Canada, article, education, general surgery, human, learning, medical education, medical student, physician, questionnaire	EMBASE
Engels, P T; De Gara, C	2010	Learning styles of medical students, general surgery residents, and general surgeons: Implications for surgical education	Background. Surgical education is evolving under the dual pressures of an enlarging body of knowledge required during residency and mounting work-hour restrictions. Changes in surgical residency training need to be based on available educational models and research to ensure successful training of surgeons. Experiential learning theory, developed by David Kolb, demonstrates the importance of indi…	BMC Medical Education	Alberta, Canada, General Surgery, Humans, Internship and Residency, Learning, Physicians, Questionnaires, Students, Medical, article, education, general surgery, human, learning, medical education, medical student, physician, questionnaire	SCOPUS
Engels, P T; de Gara, C	2010	Learning styles of medical students, general surgery residents, and general surgeons: implications for surgical education	Background: Surgical education is evolving under the dual pressures of an enlarging body of knowledge required during residency and mounting work-hour restrictions. Changes in surgical residency training need to be based on available educational models and research to ensure successful training of surgeons. Experiential learning theory, developed by David Kolb, demonstrates the importance of indi…	BMC MEDICAL EDUCATION		WOS
Engels, Paul T; de Gara, Chris	2010	Learning styles of medical students, general surgery residents, and general surgeons: implications for surgical education	BACKGROUND: Surgical education is evolving under the dual pressures of an enlarging body of knowledge required during residency and mounting work-hour restrictions. Changes in surgical residency training need to be based on available educational models and research to ensure successful training of surgeons. Experiential learning theory, developed by David Kolb, demonstrates the importance of indi…	BMC Med Educ		PUBMED
Fathuldeen, A A; Alshammari, A O; Khalifah, E M; Alrashid, F F; Alqahtani, A S; Alenazi, F S; Alruwaili, S H; Alshmmri, M A; Idris, S A	2023	Perspectives of Medical Students on E-Learning in the Surgery Module	Objectives: The goal of this study was to explore medical students' perceptions, assess their experiences, and identify obstacles to e-learning during the COVID-19 pandemic, as well as to understand the factors behind its adoption and application as a learning means in the surgery module. Materials and Methods: Data were gathered from undergraduate medical students, at the University of Hail, KSA…	ASIAN JOURNAL OF PHARMACEUTICAL RESEARCH AND HEALTH CARE	Distance learning, e-learning, medical students, online quizzes, perception	WOS
Flinn, J T; Miller, A; Pyatka, N; Brewer, J; Schneider, T; Cao, C G	2016	The effect of stress on learning in surgical skill acquisition	BACKGROUND: An excessive level of stress and anxiety in medical education can have a negative impact on learning. In particular, the interaction between attending surgeons and trainees in the operating room could induce stress on trainees that is counterproductive, especially if the teaching style or feedback is unduly harsh or critical. AIM: To characterize the effects of stress resulting from a…	Medical teacher	adult, clinical competence, constructive feedback, education, female, general surgery, human, male, medical education, medical student, mental stress, psychology, task performance	EMBASE
Flinn, J T; Miller, A; Pyatka, N; Brewer, J; Schneider, T; Cao, C G L	2016	The effect of stress on learning in surgical skill acquisition	Background: An excessive level of stress and anxiety in medical education can have a negative impact on learning. In particular, the interaction between attending surgeons and trainees in the operating room could induce stress on trainees that is counterproductive, especially if the teaching style or feedback is unduly harsh or critical. Aim: To characterize the effects of stress resulting from a…	Medical Teacher	Adult, Clinical Competence, Education, Medical, Female, Formative Feedback, General Surgery, Humans, Male, Stress, Psychological, Students, Medical, Task Performance and Analysis, adult, anxiety, clinical article, clinical competence, constructive feedback, education, experimental model, female, general surgery, human, learning, male, medical education, medical student, mental stress, participant…	SCOPUS
Flinn, J T; Miller, A; Pyatka, N; Brewer, J; Schneider, T; Cao, C G L	2016	The effect of stress on learning in surgical skill acquisition	Background: An excessive level of stress and anxiety in medical education can have a negative impact on learning. In particular, the interaction between attending surgeons and trainees in the operating room could induce stress on trainees that is counterproductive, especially if the teaching style or feedback is unduly harsh or critical.Aim: To characterize the effects of stress resulting from at…	MEDICAL TEACHER	BIOPSYCHOSOCIAL MODEL, CARDIOVASCULAR REACTIVITY, CHALLENGE APPRAISAL, MEDICAL-SCHOOL, MISTREATMENT, NEUROTICISM, PERFORMANCE, RECURRENT PSYCHOLOGICAL STRESS, RESPONSES, THREAT	WOS
Flinn, Jeff T; Miller, Amie; Pyatka, Natalie; Brewer, Jacob; Schneider, Tamera; Cao, Caroline G L	2015	The effect of stress on learning in surgical skill acquisition	BACKGROUND: An excessive level of stress and anxiety in medical education can have a negative impact on learning. In particular, the interaction between attending surgeons and trainees in the operating room could induce stress on trainees that is counterproductive, especially if the teaching style or feedback is unduly harsh or critical. AIM: To characterize the effects of stress resulting from a…	Med Teach		PUBMED
Gaskin, K; Daniels, A; Reynolds, V; Pearson, S; Beatty, G	2019	Preparing parents for discharge from hospital with their infant after complex cardiac surgery using the congenital heart assessment tool. an online learning resource for health care professionals	Introduction: The aim of this session is to present an online learning resource developed within a portfolio of research around the Congenital Heart Assessment Tool (CHAT). The CHAT, an early warning tool for parents to use at home to monitor their infant following the first stage of surgery for complex Congenital Heart Disease (CHD), was developed in 2012 and implemented within a feasibility Stu…	Cardiology in the Young	case report, child, clinical article, conference abstract, congenital heart disease, decision making, deterioration, feasibility study, female, heart center, heart surgery, human, infant, learning style, male, social welfare, surgery, teaching, telephone, videorecording	EMBASE
Giugliano, G; Venturino, M; DePaoli, F; Andrle, J; Calabrese, L; Tradati, N; Chiesa, F; Scarpa, D; Susini, G	2001	Learning curve for translaryngeal tracheotomy in head and neck surgery	Objectives: Translaryngeal tracheotomy (TLT) is a widely accepted procedure in intensive-care units for its simplicity of execution, low morbidity, rapid wound closure after cannula removal, good esthetic results, and lack of long-term sequelae. The aim of this study was to evaluate the feasibility and use of adopting TLT in patients with cancer undergoing major head and neck surgery. Study Desig…	Laryngoscope	adult, aged, article, cannulation, clinical article, dyspnea, female, head and neck cancer, head and neck surgery, human, male, oropharynx cancer, postoperative complication, priority journal, subcutaneous emphysema, surgeon, surgical technique, surgical training, tracheotomy, wound healing	EMBASE
Giugliano, G; Venturino, M; DePaoli, F; Andrle, J; Calabrese, L; Tradati, N; Chiesa, F; Scarpa, D; Susini, G	2001	Learning curve for translaryngeal tracheotomy in head and neck surgery	Objectives: Translaryngeal tracheotomy (TLT) is a widely accepted procedure in intensive-care units for its simplicity of execution, low morbidity, rapid wound closure after cannula removal, good esthetic results, and lack of long-term sequelae. The aim of this study was to evaluate the feasibility and use of adopting TLT in patients with cancer undergoing major head and neck surgery. Study Desig…	Laryngoscope	Clinical Competence, Feasibility Studies, Female, Follow-Up Studies, Head and Neck Neoplasms, Head and neck cancer, Humans, Intraoperative Complications, Male, Middle Aged, Mouth Neoplasms, Oropharyngeal Neoplasms, Postoperative Complications, Practice (Psychology), Prospective Studies, Surgery, Time Factors, Tracheotomy, Translaryngeal, adult, aged, article, cannulation, clinical article, dyspne…	SCOPUS
Giugliano, G; Venturino, M; DePaoli, F; Andrle, J; Calabrese, L; Tradati, N; Chiesa, F; Scarpa, D; Susini, G	2001	Learning curve for translaryngeal tracheotomy in head and neck surgery	Objectives: Translaryngeal tracheotomy (TLT) is a widely accepted procedure in intensive-care units for its simplicity of execution, low morbidity, rapid wound closure after cannula removal, good esthetic results, and lack of long-term sequelae. The aim of this study was to evaluate the feasibility and use of adopting TLT in patients with cancer undergoing major head and neck surgery. Study, Desi…	LARYNGOSCOPE	PERCUTANEOUS DILATATIONAL TRACHEOSTOMY, SURGICAL TRACHEOSTOMY, head and neck cancer, surgery, tracheotomy, translaryngeal	WOS
Giugliano, G; Venturino, M; DePaoli, F; Andrle, J; Calabrese, L; Tradati, N; Chiesa, F; Scarpa, D; Susini, G	2001	Learning curve for translaryngeal tracheotomy in head and neck surgery	OBJECTIVES: Translaryngeal tracheotomy (TLT) is a widely accepted procedure in intensive-care units for its simplicity of execution, low morbidity, rapid wound closure after cannula removal, good esthetic results, and lack of long-term sequelae. The aim of this study was to evaluate the feasibility and use of adopting TLT in patients with cancer undergoing major head and neck surgery. STUDY DESIG…	Laryngoscope		PUBMED
Gofton, W; Backstein, D; Tabloie, F; Dubrowski, A	2007	Individual learning styles do not influence acquisition of computer assisted orthopaedic surgery	Computer-assisted orthopedic surgical technology may play an important role in learning of skills. We investigated whether individual differences in the use of this technology during learning of total hip arthroplasty skills influence skills retention. Fifteen surgical trainees learned acetabular cup positioning using computer navigation system on a simulated hip model. Two groups of trainees wer…	INTERNATIONAL JOURNAL OF COMPUTER ASSISTED RADIOLOGY AND SURGERY	Education, Individual, Navigation, Orthopedics, Performance, SELF-CONTROLLED FEEDBACK, SKILLS, Technical skills, Training	WOS
Habib, F A; Spencer, T; Gonzalez, S; Khan, Z; Garcia, G; Schulman, C; Sleeman, D; Hutson, D; Livingstone, A	2012	Learning preferences of general surgery residents: Implications for education curricula development in the era of work hour restriction	Introduction: Learning preferences define an individual's preferred sensory modality for the intake of new information. Teaching is most effective when there is concordance between teaching styles and learning preferences. This is even more important in the era of work hour restrictions where time is limited, and vast amounts of information must be communicated in short periods of time. Surgical …	Journal of Surgical Research	Tertiary (period), curriculum, education, gender, general surgery, human, institutional review, learning, medical school, multimedia, postgraduate student, questionnaire, skill, society, statistical analysis, statistical significance, student, surgeon, surgery, surgical training, teaching, training, university	EMBASE
Hall, A J; Walmsley, P	2023	Technology-enhanced learning in orthopaedics: Virtual reality and multi-modality educational workshops may be effective in the training of surgeons and operating department staff	AIM: The aims were to assess the utility of: 1) virtual reality-mediated simulation, and 2) a multi-modality 'Bootcamp' in the delivery of total knee arthroplasty (TKA) teaching to orthopaedic surgical trainees. BACKGROUND: Surgical training opportunities are diminished as a result of the COVID-19 pandemic which may result in delays to training completion and gaps in the permanent workforce. Mode…	The surgeon : journal of the Royal Colleges of Surgeons of Edinburgh and Ireland	clinical competence, coronavirus disease 2019, education, human, orthopedics, pandemic, procedures, simulation training, surgeon, technology, virtual reality	EMBASE
Hall, A J; Walmsley, P	2023	Technology-enhanced learning in orthopaedics: Virtual reality and multi-modality educational workshops may be effective in the training of surgeons and operating department staff	Aim: The aims were to assess the utility of: 1) virtual reality-mediated simulation, and 2) a multi-modality 'Bootcamp' in the delivery of total knee arthroplasty (TKA) teaching to orthopaedic surgical trainees. Background: Surgical training opportunities are diminished as a result of the COVID-19 pandemic which may result in delays to training completion and gaps in the permanent workforce. Mode…	Surgeon	Arthroplasty, Attune, Bootcamp, COVID-19, Clinical Competence, Hip, Humans, Joint replacement, Knee, Medical education, Oculus, Operating department, Orthopaedic, Orthopedics, Pandemics, Scrub staff, Simulation, Simulation Training, Surgeons, Surgery, Surgical training, Technology, Technology-enhanced, Virtual Reality, Virtual reality, clinical competence, coronavirus disease 2019, education, hum…	SCOPUS
Hall, A J; Walmsley, P	2023	Technology-enhanced learning in orthopaedics Virtual reality and multi-modality educational workshops may be effective in the training of surgeons and operating department staff	Aim: The aims were to assess the utility of: 1) virtual reality-mediated simulation, and 2) a multi-modality 'Bootcamp' in the delivery of total knee arthroplasty (TKA) teaching to orthopaedic surgical trainees. Background: Surgical training opportunities are diminished as a result of the COVID-19 pandemic which may result in delays to training completion and gaps in the permanent workforce. Mode…	SURGEON-JOURNAL OF THE ROYAL COLLEGES OF SURGEONS OF EDINBURGH AND IRELAND	ARTHROPLASTY, Arthroplasty, Attune, Bootcamp, HIP, Hip, Joint replacement, Knee, Medical education, Oculus, Operating department, Orthopaedic, SKILLS, Scrub staff, Simulation, Surgery, Surgical training, Technology-enhanced, Virtual reality	WOS
Hall, Andrew J; Walmsley, Phil	2022	Technology-enhanced learning in orthopaedics: Virtual reality and multi-modality educational workshops may be effective in the training of surgeons and operating department staff	AIM: The aims were to assess the utility of: 1) virtual reality-mediated simulation, and 2) a multi-modality 'Bootcamp' in the delivery of total knee arthroplasty (TKA) teaching to orthopaedic surgical trainees. BACKGROUND: Surgical training opportunities are diminished as a result of the COVID-19 pandemic which may result in delays to training completion and gaps in the permanent workforce. Mode…	Surgeon	Arthroplasty; Attune; Bootcamp; Hip; Joint replacement; Knee; Medical education; Oculus; Operating department; Orthopaedic; Scrub staff; Simulation; Surgery; Surgical training; Technology-enhanced; Virtual reality	PUBMED
Hermann, B P; Trenerry, M R; Colligan, R C	1996	Learned helplessness, attributional style, and depression in epilepsy. Bozeman Epilepsy Surgery Consortium	PURPOSE: We wished to examine the relevance of the theory of learned helplessness in general, and attributional style in particular, to the understanding of depression among patients with epilepsy. METHODS: Patients with lateralized temporal lobe epilepsy (TLE) (right = 73, left = 70) were administered two self-report depression inventories [Beck Depression Inventory (BDI), Center for Epidemiolog…	Epilepsia		PUBMED
Hoogenes, J; Mironova, P; Safir, O; McQueen, S A; Abdelbary, H; Drexler, M; Nousiainen, M; Ferguson, P; Kraemer, W; Alman, B; Reznick, R K; Sonnadara, R R	2015	Student-led learning: A new teaching paradigm for surgical skills	Background Competency-based education and simulation are being used more frequently in surgical skills curricula. We explored a novel student-led learning paradigm, which allows trainees to become more active participants in the learning process while maintaining expert guidance and supervision. Methods Twelve first-year orthopedic residents were randomized to either a student-led (SL) or a tradi…	American Journal of Surgery	adult, article, clinical competence, content analysis, controlled study, female, human, instructor led training, learning environment, male, orthopedic surgeon, qualitative analysis, randomized controlled trial, resident, self concept, student led trainng, surgical training	EMBASE
Hoogenes, J; Mironova, P; Safir, O; McQueen, S A; Abdelbary, H; Drexler, M; Nousiainen, M; Ferguson, P; Kraemer, W; Alman, B; Reznick, R K; Sonnadara, R R	2015	Student-led learning: A new teaching paradigm for surgical skills	Background Competency-based education and simulation are being used more frequently in surgical skills curricula. We explored a novel student-led learning paradigm, which allows trainees to become more active participants in the learning process while maintaining expert guidance and supervision.; Methods Twelve first-year orthopedic residents were randomized to either a student-led (SL) or a trad…	American Journal of Surgery	Adult, Article, Canada, Clinical Competence, Competency-Based Education, Competency-based education, Cooperative Behavior, Feedback, Psychological, Female, Humans, Internship and Residency, Male, Models, Educational, Non-technical skills, Ontario, Orthopedics, Residency, Residents, Self Efficacy, Surgical education, Surgical simulation, adaptive behavior, adult, clinical competence, comparative s…	SCOPUS
Hoogenes, J; Mironova, P; Safir, O; McQueen, S A; Abdelbary, H; Drexler, M; Nousiainen, M; Ferguson, P; Kraemer, W; Alman, B; Reznick, R K; Sonnadara, R R	2015	Student-led learning: a new teaching paradigm for surgical skills	BACKGROUND: Competency-based education and simulation are being used more frequently in surgical skills curricula. We explored a novel student-led learning paradigm, which allows trainees to become more active participants in the learning process while maintaining expert guidance and supervision. METHODS: Twelve first-year orthopedic residents were randomized to either a student-led (SL) or a tra…	AMERICAN JOURNAL OF SURGERY	COMPETENCE, Competency-based education, EFFICACY, EXPERIENCE, IDENTITY, MEDICAL-EDUCATION, Non-technical skills, PROFESSIONALISM, Residency, Residents, Surgical education, Surgical simulation	WOS
Hoogenes, Jen; Mironova, Polina; Safir, Oleg; McQueen, Sydney A; Abdelbary, Hesham; Drexler, Michael; Nousiainen, Markku; Ferguson, Peter; Kraemer, William; Alman, Benjamin; Reznick, Richard K; Sonnadara, Ranil R	2014	Student-led learning: a new teaching paradigm for surgical skills	BACKGROUND: Competency-based education and simulation are being used more frequently in surgical skills curricula. We explored a novel student-led learning paradigm, which allows trainees to become more active participants in the learning process while maintaining expert guidance and supervision. METHODS: Twelve first-year orthopedic residents were randomized to either a student-led (SL) or a tra…	Am J Surg	Competency-based education; Non-technical skills; Residency; Residents; Surgical education; Surgical simulation	PUBMED
Hopkins, L; Robinson, D; James, O; Brown, C; Egan, R; Lewis, W	2020	Surgical learning styles; a gender gap perspective	Aims: Learning styles offer the opportunity to tailor training to an individual learner's requirements, yet are seldom considered because of increasing health service demand and working time restrictions. In extremis, training environments incongruent with certain learning styles could arguably lead to adverse outcomes culminating in poor performance in professional examinations and ARCP. This st…	British Journal of Surgery	adult, conference abstract, controlled study, curriculum, female, gender, human, learning style, male, postgraduate student	EMBASE
Javed, M; Moulder, E; Mohsen, A	2015	Orthopaedic surgeons as clinical leaders in the National Health Service, United Kingdom (NHS UK): Can the world learn from us?	This article outlines some of the key concepts in leadership (both styles and theories) to provide a platform for further learning and to help the modern day orthopaedic surgeons to apply these concepts to their current practice. It is focused on two major aspects: management of medical organizations and effective twenty-first century care by surgeons through proper leadership guide and aimed in …	Journal of the College of Physicians and Surgeons Pakistan	United Kingdom, article, evidence based practice, health care organization, human, leadership, national health service, orthopedic surgeon, patient care, patient satisfaction, physician attitude, skill, treatment outcome	EMBASE
Javed, M; Moulder, E; Mohsen, A	2015	Orthopaedic surgeons as clinical leaders in the National Health Service, United Kingdom (NHS UK): Can the world learn from us?	This article outlines some of the key concepts in leadership (both styles and theories) to provide a platform for further learning and to help the modern day orthopaedic surgeons to apply these concepts to their current practice. It is focused on two major aspects: management of medical organizations and effective twenty-first century care by surgeons through proper leadership guide and aimed in …	Journal of the College of Physicians and Surgeons Pakistan	Article, Delivery of Health Care, Healthcare professionals, Humans, Interprofessional Relations, Leadership, Leadership skills, Orthopaedic surgeons, Orthopedics, Professional Competence, Surgeons, United Kingdom, evidence based practice, health care delivery, health care organization, human, leadership, national health service, organization and management, orthopedic surgeon, orthopedics, patien…	SCOPUS
Javed, M; Moulder, E; Mohsen, A	2015	Orthopaedic Surgeons as Clinical Leaders in the National Health Service, United Kingdom (NHS UK): Can the World Learn From Us?	This article outlines some of the key concepts in leadership (both styles and theories) to provide a platform for further learning and to help the modern day orthopaedic surgeons to apply these concepts to their current practice. It is focused on two major aspects: management of medical organizations and effective twenty-first century care by surgeons through proper leadership guide and aimed in …	JCPSP-JOURNAL OF THE COLLEGE OF PHYSICIANS AND SURGEONS PAKISTAN	AUTOCRATIC LEADERSHIP, Healthcare professionals, Leadership skills, Orthopaedic surgeons	WOS
Javed, Mustafa; Moulder, Elizabeth; Mohsen, Amr	2015	Orthopaedic Surgeons as Clinical Leaders in the National Health Service, United Kingdom (NHS UK): Can the World Learn From Us?	This article outlines some of the key concepts in leadership (both styles and theories) to provide a platform for further learning and to help the modern day orthopaedic surgeons to apply these concepts to their current practice. It is focused on two major aspects: management of medical organizations and effective twenty-first century care by surgeons through proper leadership guide and aimed in …	J Coll Physicians Surg Pak		PUBMED
Kieu, V; Stroud, L; Huang, P; Smith, M; Spychal, R; Hunter-Smith, D; Nestel, D	2015	The operating theatre as classroom: a qualitative study of learning and teaching surgical competencies	BACKGROUND: There has been a worldwide movement toward competency-based medical education and training. However, this is the first qualitative study to analyze the perceptions of surgical trainees and surgeons toward competency-based education in the operating theatre. We aim to examine views toward the specific learning and teaching of the nine competencies of the Royal Australasian College of S…	Education for health (Abingdon, England)	Victoria, adult, clinical competence, curriculum, education, female, general surgery, health personnel attitude, human, interview, male, medical education, operating room, organization and management, problem based learning, procedures, qualitative research, standards	EMBASE
Kieu, V; Stroud, L; Huang, P; Smith, M; Spychal, R; Hunter-Smith, D; Nestel, D	2015	The operating theatre as classroom: A qualitative study of learning and teaching surgical competencies	Background: There has been a worldwide movement toward competency-based medical education and training. However, this is the first qualitative study to analyze the perceptions of surgical trainees and surgeons toward competency-based education in the operating theatre. We aim to examine views toward the specific learning and teaching of the nine competencies of the Royal Australasian College of S…	Education for Health: Change in Learning and Practice	Adult, Attitude of Health Personnel, CanMEDS, Clinical Competence, Competency-Based Education, Competency-based medical education, Education, Education, Medical, Graduate, Female, General Surgery, Humans, International, Interviews as Topic, Male, Operating Rooms, Operating theatre, Postgraduate education, Problem-Based Learning, Qualitative Research, Qualitative research, Royal Australasian colle…	SCOPUS
Kieu, Violet; Stroud, Leanne; Huang, Paul; Smith, Mitchell; Spychal, Robert; Hunter-Smith, David; Nestel, Debra	2015	The operating theatre as classroom: a qualitative study of learning and teaching surgical competencies	BACKGROUND: There has been a worldwide movement toward competency-based medical education and training. However, this is the first qualitative study to analyze the perceptions of surgical trainees and surgeons toward competency-based education in the operating theatre. We aim to examine views toward the specific learning and teaching of the nine competencies of the Royal Australasian College of S…	Educ Health (Abingdon)		PUBMED
Kiffin-Petersen, S; Leung, Y; Carpini, J	2016	Tears, fears and cheers: Effects of trainee surgeons' emotions on learning and performance in the operating theatre	Emotions are considered influential in how people interpret, process and retain information. The operating theatre in a teaching hospital is a complex environment where time-critical clinical decision making co-exists with the performance and learning of complex technical skills. Optimal learning and performance in these circumstances may depend, in part, on the trainees' cognitive activation sta…	Australian and New Zealand Journal of Obstetrics and Gynaecology	anxiety, buffer, coping behavior, grounded theory, gynecology, human, human experiment, learning, obstetrics, operating room, skill, surgeon, surgery, surgical training, teaching, thinking	EMBASE
Kim, R H; Gilbert, T	2015	Learning style preferences of surgical residency applicants	Background The learning style preferences of general surgery residents have been previously reported; there is evidence that residents who prefer read/write learning styles perform better on the American Board of Surgery In-Training Examination (ABSITE). However, little is known regarding the learning style preferences of applicants to general surgery residency and their impact on educational out…	Journal of Surgical Research	article, female, general surgery, human, learning environment, learning style, male, medical school, medical student, priority journal, resident, surgical training, university hospital	EMBASE
Kim, R H; Gilbert, T	2015	Learning style preferences of surgical residency applicants	Background The learning style preferences of general surgery residents have been previously reported; there is evidence that residents who prefer read/write learning styles perform better on the American Board of Surgery In-Training Examination (ABSITE). However, little is known regarding the learning style preferences of applicants to general surgery residency and their impact on educational out…	Journal of Surgical Research	Article, Female, General Surgery, Graduate medical education, Humans, Internship and Residency, Learning, Learning styles, Male, Medical students, Residency, USMLE, Undergraduate medical education, education, female, general surgery, human, learning, learning environment, learning style, male, medical education, medical school, medical student, priority journal, resident, surgical training, unive…	SCOPUS
Kim, R H; Gilbert, T	2015	Learning style preferences of surgical residency applicants	Background: The learning style preferences of general surgery residents have been previously reported; there is evidence that residents who prefer read/write learning styles perform better on the American Board of Surgery In-Training Examination (ABSITE). However, little is known regarding the learning style preferences of applicants to general surgery residency and their impact on educational ou…	JOURNAL OF SURGICAL RESEARCH	AMERICAN BOARD, Graduate medical education, HABITS, Learning styles, Medical students, Residency, SCORES, STUDENTS, SURGERY RESIDENTS, USMLE, Undergraduate medical education, VARK	WOS
Kim, R H; Gilbert, T; Ristig, K	2015	The effect of surgical resident learning style preferences on american board of surgery in-training examination scores	Background There is a growing body of literature that suggests that learners assimilate information differently, depending on their preferred learning style. The VARK model categorizes learners as visual (V), aural (A), read/write (R), kinesthetic (K), or multimodal (MM). We hypothesized that resident VARK learning style preferences and American Board of Surgery In-Training Examination (ABSITE) p…	Journal of Surgical Education	article, assessment of humans, female, fleming vark learning style inventory, general surgery, human, learning style, male, normal human, priority journal, resident, surgical training, university hospital	EMBASE
Kim, R H; Gilbert, T; Ristig, K	2015	The effect of surgical resident learning style preferences on american board of surgery in-training examination scores	Background There is a growing body of literature that suggests that learners assimilate information differently, depending on their preferred learning style. The VARK model categorizes learners as visual (V), aural (A), read/write (R), kinesthetic (K), or multimodal (MM). We hypothesized that resident VARK learning style preferences and American Board of Surgery In-Training Examination (ABSITE) p…	Journal of Surgical Education	ABSITE, Article, Education, Medical, Graduate, Educational Measurement, Female, General Surgery, Humans, Internship and Residency, Learning, Male, Surveys and Questionnaires, United States, VARK, assessment of humans, education, female, fleming vark learning style inventory, general surgery, human, learning, learning style, learning styles, male, medical education, normal human, priority journal,…	SCOPUS
Kim, R H; Gilbert, T; Ristig, K	2015	The Effect of Surgical Resident Learning Style Preferences on American Board of Surgery In-Training Examination Scores	BACKGROUND: There is a growing body of literature that suggests that learners assimilate information differently, depending on their preferred learning style. The VARK model categorizes learners as visual (V), aural (A), read/write (R), kinesthetic (K), or multimodal (MM). We hypothesized that resident VARK learning style preferences and American Board of Surgery In-Training Examination (ABSITE) …	JOURNAL OF SURGICAL EDUCATION	ABSITE, ATTITUDES, DUTY HOURS, EDUCATION, FACULTY, IMPACT, PERFORMANCE, STUDENTS, VARK, learning styles, surgical education, surgical residents	WOS
Kim, R H; Gilbert, T; Ristig, K; Chu, Q D	2013	Surgical resident learning styles: Faculty and resident accuracy at identification of preferences and impact on ABSITE scores	Introduction: As a consequence of surgical resident duty hour restrictions, there is a need for faculty to utilize novel teaching methods to convey information in a more efficient manner. The current paradigmof surgical training, which has not changed significantly since the time of Halsted, assumes that all residents assimilate information in a similar fashion. However, recent data has shown tha…	Journal of Surgical Research	accuracy, article, educational theory, human, learning style, medical education, prevalence, priority journal, residency education, resident, surgical training	EMBASE
Kim, R H; Gilbert, T; Ristig, K; Chu, Q D	2013	Surgical resident learning styles: Faculty and resident accuracy at identification of preferences and impact on ABSITE scores	Introduction: As a consequence of surgical resident duty hour restrictions, there is a need for faculty to utilize novel teaching methods to convey information in a more efficient manner. The current paradigmof surgical training, which has not changed significantly since the time of Halsted, assumes that all residents assimilate information in a similar fashion. However, recent data has shown tha…	Journal of Surgical Research	ABSITE, Curriculum, Learning styles, Resident education, Teaching, accuracy, article, educational theory, human, learning style, medical education, prevalence, priority journal, residency education, resident, surgical training	SCOPUS
Kim, R H; Gilbert, T; Ristig, K; Chu, Q Y D	2013	Surgical resident learning styles: faculty and resident accuracy at identification of preferences and impact on ABSITE scores	Introduction: As a consequence of surgical resident duty hour restrictions, there is a need for faculty to utilize novel teaching methods to convey information in a more efficient manner. The current paradigm of surgical training, which has not changed significantly since the time of Halsted, assumes that all residents assimilate information in a similar fashion. However, recent data has shown th…	JOURNAL OF SURGICAL RESEARCH	ABSITE, ATTITUDES, Curriculum, DUTY HOURS, EDUCATION, GENERAL-SURGERY, Learning styles, Resident education, STUDENTS, Teaching	WOS
Kim, R H; Gilbert, T; Ristig, K; Li, B D; Chu, Q D	2013	Surgical resident learning styles: Faculty and resident accuracy at identification of preferences and impact on absite scores	Introduction: As a consequence of surgical resident duty hour restrictions, there is a need for faculty to utilize novel teaching methods to convey information in a more efficient manner. The current paradigm of surgical training, which has not changed significantly since the time of Halsted, assumes that all residents assimilate information in a similar fashion. However, recent data has shown th…	Journal of Surgical Research	amoxicillin plus clavulanic acid, general surgery, human, learning, learning style, model, resident, society, surgeon, surgery, surgical training, teaching, university, university hospital	EMBASE
Kim, R H; Kurtzman, S H; Collier, A N; Shabahang, M M	2016	The Learning Preferences of Applicants Who Interview for General Surgery Residency: A Multiinstitutional Study	Background Learning styles theory posits that learners have distinct preferences for how they assimilate new information. The VARK model categorizes learners based on combinations of 4 learning preferences: visual (V), aural (A), read/write (R), and kinesthetic (K). A previous single institution study demonstrated that the VARK preferences of applicants who interview for general surgery residency…	Journal of Surgical Education	United States, analysis of variance, controlled study, female, general surgery, human, interview, learning style, licensing, male, priority journal, residency education, review	EMBASE
Kim, R H; Kurtzman, S H; Collier, A N; Shabahang, M M	2016	The Learning Preferences of Applicants Who Interview for General Surgery Residency: A Multiinstitutional Study	Background Learning styles theory posits that learners have distinct preferences for how they assimilate new information. The VARK model categorizes learners based on combinations of 4 learning preferences: visual (V), aural (A), read/write (R), and kinesthetic (K). A previous single institution study demonstrated that the VARK preferences of applicants who interview for general surgery residency…	Journal of Surgical Education	Adult, Career Choice, Clinical Competence, Education, Medical, Graduate, Female, General Surgery, Humans, Interviews as Topic, Learning, Male, Medical Knowledge, Patient Care, Personal Satisfaction, Practice-Based Learning and Improvement, Review, USMLE, United States, VARK, adult, analysis of variance, clinical competence, clinical trial, comparative study, controlled study, decision making, edu…	SCOPUS
Kim, Roger H; Gilbert, Timothy	2015	Learning style preferences of surgical residency applicants	BACKGROUND: The learning style preferences of general surgery residents have been previously reported; there is evidence that residents who prefer read/write learning styles perform better on the American Board of Surgery In-Training Examination (ABSITE). However, little is known regarding the learning style preferences of applicants to general surgery residency and their impact on educational ou…	J Surg Res	Graduate medical education; Learning styles; Medical students; Residency; USMLE; Undergraduate medical education	PUBMED
Kim, Roger H; Gilbert, Timothy; Ristig, Kyle	2015	The effect of surgical resident learning style preferences on American Board of Surgery In-training Examination scores	BACKGROUND: There is a growing body of literature that suggests that learners assimilate information differently, depending on their preferred learning style. The VARK model categorizes learners as visual (V), aural (A), read/write (R), kinesthetic (K), or multimodal (MM). We hypothesized that resident VARK learning style preferences and American Board of Surgery In-Training Examination (ABSITE) …	J Surg Educ	ABSITE; Medical Knowledge; VARK; learning styles; surgical education; surgical residents	PUBMED
Kim, Roger H; Gilbert, Timothy; Ristig, Kyle; Chu, Quyen D	2013	Surgical resident learning styles: faculty and resident accuracy at identification of preferences and impact on ABSITE scores	INTRODUCTION: As a consequence of surgical resident duty hour restrictions, there is a need for faculty to utilize novel teaching methods to convey information in a more efficient manner. The current paradigm of surgical training, which has not changed significantly since the time of Halsted, assumes that all residents assimilate information in a similar fashion. However, recent data has shown th…	J Surg Res	ABSITE; Curriculum; Learning styles; Resident education; Teaching	PUBMED
Kim, Roger H; Kurtzman, Scott H; Collier, Ashley N; Shabahang, Mohsen M	2016	The Learning Preferences of Applicants Who Interview for General Surgery Residency: A Multiinstitutional Study	BACKGROUND: Learning styles theory posits that learners have distinct preferences for how they assimilate new information. The VARK model categorizes learners based on combinations of 4 learning preferences: visual (V), aural (A), read/write (R), and kinesthetic (K). A previous single institution study demonstrated that the VARK preferences of applicants who interview for general surgery residenc…	J Surg Educ	Medical Knowledge; Patient Care; Practice-Based Learning and Improvement; USMLE; VARK; learning styles; surgical education; surgical residents	PUBMED
Kim, Y S; Roehrl, M H	2018	Computer science approaches to extract immunohistochemistry (IHC) results from surgical pathology full text reports using machine learning and natural language processing (NLP) techniques	Background: Natural language processing (NLP) and Artificial Intelligence (AI) methods are attractive Computer Science tools for unstructured full text parsing and extraction. Pathology reports, like most reports in current clinical care, remain largely free text with wide stylistic and contextual variability. We set out to use cuttingedge NLP algorithms to have a computer “learn” to parse and ex…	Laboratory Investigation	adult, biological marker, cancer center, cancer surgery, classification, computer, conference abstract, data mining, diagnosis, extraction, gene expression, genetic marker, human, human tissue, immunohistochemistry, library, natural language processing, ontology, pathology, protein expression, surgery	EMBASE
Krishnaswami, S; Polites, S F; Dekany, G; Gaines, B A; Nwomeh, B C; Huang, E Y; Finck, C M; Lopushinsky, S R; Puligandla, P S; Feliz, A; Mak, G Z; Anderson, S A; Fairbanks, T; Alaish, S M	2023	The First Two Years of the Association of Pediatric Surgery Training Program Directors (APSTPD) Transition to Fellowship Course: Lessons Learned and Future Directions	OBJECTIVE:: The first transition to fellowship course for incoming pediatric surgery fellows was held in the US in 2018 and the second in 2019. The course aimed to facilitate a successful transition in to fellowship by introduction of the professional, patient care, and technical aspects unique to pediatric surgery training. The purpose of this study was to evaluate the feasibility and effectiven…	Journal of Surgical Education	Maryland, Oregon, United States, article, child, clinical article, controlled study, curriculum, education, feasibility study, female, follow up, human, human experiment, male, pediatric surgery, pretest posttest design, qualitative analysis, simulation, skill, surgical training, training, univariate analysis	EMBASE
Krishnaswami, S; Polites, S F; Dekany, G; Gaines, B A; Nwomeh, B C; Huang, E Y; Finck, C M; Lopushinsky, S R; Puligandla, P S; Feliz, A; Mak, G Z; Anderson, S A; Fairbanks, T; Alaish, S M	2023	The First Two Years of the Association of Pediatric Surgery Training Program Directors (APSTPD) Transition to Fellowship Course: Lessons Learned and Future Directions	OBJECTIVE:: The first transition to fellowship course for incoming pediatric surgery fellows was held in the US in 2018 and the second in 2019. The course aimed to facilitate a successful transition in to fellowship by introduction of the professional, patient care, and technical aspects unique to pediatric surgery training. The purpose of this study was to evaluate the feasibility and effectiven…	Journal of Surgical Education	Child, Curriculum, Education, Medical, Graduate, Fellowships and Scholarships, Humans, Maryland, Oregon, Specialties, Surgical, Surveys and Questionnaires, United States, article, boot camp, child, clinical article, controlled study, curriculum, education, feasibility study, fellowship, female, follow up, human, human experiment, male, medical education, pediatric surgery, pretest posttest design…	SCOPUS
Krishnaswami, S; Polites, S F; Dekany, G; Gaines, B A; Nwomeh, B C; Huang, E Y; Finck, C M; Lopushinsky, S R; Puligandla, P S; Feliz, A; Mak, G Z; Anderson, S A; Fairbanks, T; Alaish, S M	2023	The First Two Years of the Association of Pediatric Surgery Training Program Directors (APSTPD) Transition to Fellowship Course: Lessons Learned and Future Directions	OBJECTIVE: : The first transition to fellowship course for incoming pediatric surgery fellows was held in the US in 2018 and the second in 2019. The course aimed to facili-tate a successful transition in to fellowship by introduc-tion of the professional, patient care, and technical aspects unique to pediatric surgery training. The pur -pose of this study was to evaluate the feasibility and effec…	JOURNAL OF SURGICAL EDUCATION	BOOT CAMP CURRICULUM, BURNOUT, CARE, IMPACT, MEDICAL-EDUCATION, PATIENT OUTCOMES, RESIDENTS, SKILLS	WOS
Krishnaswami, Sanjay; Polites, Stephanie F; Dekany, Gabriela; Gaines, Barbara A; Nwomeh, Benedict C; Huang, Eunice Y; Finck, Christine M; Lopushinsky, Steven R; Puligandla, Pramod S; Feliz, Alexander; Mak, Grace Z; Anderson, Scott A; Fairbanks, Timothy; Alaish, Samuel M	2022	The First Two Years of the Association of Pediatric Surgery Training Program Directors (APSTPD) Transition to Fellowship Course: Lessons Learned and Future Directions	OBJECTIVE: The first transition to fellowship course for incoming pediatric surgery fellows was held in the US in 2018 and the second in 2019. The course aimed to facilitate a successful transition in to fellowship by introduction of the professional, patient care, and technical aspects unique to pediatric surgery training. The purpose of this study was to evaluate the feasibility and effectivene…	J Surg Educ	boot camp; education; fellowship; pediatric surgery; simulation	PUBMED
Lau, James N	2020	A commentary on teaching and learning styles as fueled by 'how learning preferences and teaching styles influence effectiveness of surgical educators'		Am J Surg		PUBMED
Lee, L A; Chao, Y P; Huang, C G; Fang, J T; Wang, S L; Chuang, C K; Kang, C J; Hsin, L J; Lin, W N; Fang, T J; Li, H Y	2018	Cognitive Style and Mobile E-Learning in Emergent Otorhinolaryngology-Head and Neck Surgery Disorders for Millennial Undergraduate Medical Students: Randomized Controlled Trial	Background: Electronic learning (e-learning) through mobile technology represents a novel way to teach emergent otorhinolaryngology-head and neck surgery (ORL-HNS) disorders to undergraduate medical students. Whether a cognitive style of education combined with learning modules can impact learning outcomes and satisfaction in millennial medical students is unknown. Objective: The aim of this stud…	JOURNAL OF MEDICAL INTERNET RESEARCH	DEPENDENCE, EDUCATION, GAMIFICATION, INDEPENDENCE, INSTRUCTION, KNOWLEDGE, LEARNERS, PERFORMANCE, PREFERENCES, SCHOOL, cognitive style, e-learning, mobile technology, randomized controlled trial	WOS
Lee, L.-A.; Chao, Y.-P.; Huang, C.-G.; Fang, J.-T.; Wang, S.-L.; Chuang, C.-K.; Kang, C.-J.; Hsin, L.-J.; Lin, W.-N.; Fang, T.-J.; Li, H.-Y.	2018	Cognitive Style and Mobile E-Learning in Emergent Otorhinolaryngology-Head and Neck Surgery Disorders for Millennial Undergraduate Medical Students: Randomized Controlled Trial	BACKGROUND: Electronic learning (e-learning) through mobile technology represents a novel way to teach emergent otorhinolaryngology-head and neck surgery (ORL-HNS) disorders to undergraduate medical students. Whether a cognitive style of education combined with learning modules can impact learning outcomes and satisfaction in millennial medical students is unknown. OBJECTIVE: The aim of this stud…	Journal of medical Internet research	NCT02971735, adult, cognition, controlled study, female, head and neck tumor, human, learning, male, medical education, medical student, otorhinolaryngology, pathology, physiology, procedures, randomized controlled trial, statistics and numerical data, teaching, telemedicine, young adult	EMBASE
Lee, L.-A.; Chao, Y.-P.; Huang, C.-G.; Fang, J.-T.; Wang, S.-L.; Chuang, C.-K.; Kang, C.-J.; Hsin, L.-J.; Lin, W.-N.; Fang, T.-J.; Li, H.-Y.	2018	Cognitive style and mobile e-learning in emergent otorhinolaryngology-head and neck surgery disorders for millennial undergraduate medical students: Randomized controlled trial	Background: Electronic learning (e-learning) through mobile technology represents a novel way to teach emergent otorhinolaryngology-head and neck surgery (ORL-HNS) disorders to undergraduate medical students. Whether a cognitive style of education combined with learning modules can impact learning outcomes and satisfaction in millennial medical students is unknown. Objective: The aim of this stud…	Journal of Medical Internet Research	Adult, Cognition, Cognitive style, Computer-Assisted Instruction, E-learning, Education, Medical, Undergraduate, Female, Head and Neck Neoplasms, Humans, Learning, Male, Mobile technology, Otolaryngology, Randomized controlled trial, Students, Medical, Telemedicine, Young Adult, adult, cognition, controlled study, female, head and neck tumor, human, learning, male, medical education, medical stud…	SCOPUS
Lee, L.-A.; Wang, S.-L.; Chao, Y.-P.; Tsai, M.-S.; Hsin, L.-J.; Kang, C.-J.; Fu, C.-H.; Chao, W.-C.; Huang, C.-G.; Li, H.-Y.; Chuang, C.-K.	2018	Mobile technology in e-learning for undergraduate medical education on emergent otorhinolaryngology–head and neck surgery disorders: Pilot randomized controlled trial	Background: The use of mobile technology in e-learning (M-TEL) can add new levels of experience and significantly increase the attractiveness of e-learning in medical education. Whether an innovative interactive e-learning multimedia (IM) module or a conventional PowerPoint show (PPS) module using M-TEL to teach emergent otorhinolaryngology–head and neck surgery (ORL-HNS) disorders is feasible an…	JMIR Medical Education	E-learning, Gamification, Mobile technology, Randomized controlled trial, Video lecture	SCOPUS
Lee, Li-Ang; Chao, Yi-Ping; Huang, Chung-Guei; Fang, Ji-Tseng; Wang, Shu-Ling; Chuang, Cheng-Keng; Kang, Chung-Jan; Hsin, Li-Jen; Lin, Wan-Ni; Fang, Tuan-Jen; Li, Hsueh-Yu	2018	Cognitive Style and Mobile E-Learning in Emergent Otorhinolaryngology-Head and Neck Surgery Disorders for Millennial Undergraduate Medical Students: Randomized Controlled Trial	BACKGROUND: Electronic learning (e-learning) through mobile technology represents a novel way to teach emergent otorhinolaryngology-head and neck surgery (ORL-HNS) disorders to undergraduate medical students. Whether a cognitive style of education combined with learning modules can impact learning outcomes and satisfaction in millennial medical students is unknown. OBJECTIVE: The aim of this stud…	J Med Internet Res	cognitive style; e-learning; mobile technology; randomized controlled trial	PUBMED
Lee, Li-Ang; Wang, Shu-Ling; Chao, Yi-Ping; Tsai, Ming-Shao; Hsin, Li-Jen; Kang, Chung-Jan; Fu, Chia-Hsiang; Chao, Wei-Chieh; Huang, Chung-Guei; Li, Hsueh-Yu; Chuang, Cheng-Keng	2018	Mobile Technology in E-Learning for Undergraduate Medical Education on Emergent Otorhinolaryngology-Head and Neck Surgery Disorders: Pilot Randomized Controlled Trial	BACKGROUND: The use of mobile technology in e-learning (M-TEL) can add new levels of experience and significantly increase the attractiveness of e-learning in medical education. Whether an innovative interactive e-learning multimedia (IM) module or a conventional PowerPoint show (PPS) module using M-TEL to teach emergent otorhinolaryngology-head and neck surgery (ORL-HNS) disorders is feasible an…	JMIR Med Educ	e-learning; gamification; mobile technology; randomized controlled trial; video lecture	PUBMED
Leraas, H J; Cox, M L; Rhodin, K E; Freischlag, K; Gilmore, B F; Chang, D; Sudan, R; Haney, J; Migaly, J	2020	Medical Student Involvement and Learning Objectives in Morbidity and Mortality Conferences: A National Survey of the Association for Surgical Education's Committee of Clerkship Directors	Background: Despite implementation of Morbidity and Mortality (M&M) Conference across surgical graduate medical education, sparse literature exists regarding the attendance and involvement of medical students. We sought to examine student involvement and learning objectives for M&M on a national level. Methods: A survey was distributed through the Association for Surgical Education Committee of C…	Journal of Surgical Education	article, gravity, human, human experiment, interpersonal communication, learning, medical education, medical error, medical student, morbidity, mortality, professionalism, skill, surgical training	EMBASE
Leraas, H J; Cox, M L; Rhodin, K E; Freischlag, K; Gilmore, B F; Chang, D; Sudan, R; Haney, J; Migaly, J	2020	Medical Student Involvement and Learning Objectives in Morbidity and Mortality Conferences: A National Survey of the Association for Surgical Education's Committee of Clerkship Directors	Background: Despite implementation of Morbidity and Mortality (M&M) Conference across surgical graduate medical education, sparse literature exists regarding the attendance and involvement of medical students. We sought to examine student involvement and learning objectives for M&M on a national level. Methods: A survey was distributed through the Association for Surgical Education Committee of C…	Journal of Surgical Education	Clinical Clerkship, Education, Medical, Undergraduate, Humans, Interpersonal and Communication Skills, Learning, Medical Knowledge, Morbidity, Practice-Based Learning and Improvement, Professionalism, Students, Medical, Systems-Based Practice, article, clinical education, graduate medical education, gravity, human, human experiment, interpersonal communication, learning, medical education, medica…	SCOPUS
Leraas, H J; Cox, M L; Rhodin, K E; Freischlag, K; Gilmore, B F; Chang, D; Sudan, R; Haney, J; Migaly, J	2020	Medical Student Involvement and Learning Objectives in Morbidity and Mortality Conferences: A National Survey of the Association for Surgical Education's Committee of Clerkship Directors	BACKGROUND: Despite implementation of Morbidity and Mortality (M&M) Conference across surgical graduate medical education, sparse literature exists regarding the attendance and involvement of medical students. We sought to examine student involvement and learning objectives for M&M on a national level. METHODS: A survey was distributed through the Association for Surgical Education Committee of C…	JOURNAL OF SURGICAL EDUCATION	IMPROVEMENT, QUALITY, graduate medical education, morbidity and mortality conference, surgical education, undergraduate medical education	WOS
Leraas, Harold J; Cox, Morgan L; Rhodin, Kristen E; Freischlag, Kyle; Gilmore, Brian F; Chang, Doreen; Sudan, Ranjan; Haney, John; Migaly, John	2019	Medical Student Involvement and Learning Objectives in Morbidity and Mortality Conferences: A National Survey of the Association for Surgical Education's Committee of Clerkship Directors	BACKGROUND: Despite implementation of Morbidity and Mortality (M&M) Conference across surgical graduate medical education, sparse literature exists regarding the attendance and involvement of medical students. We sought to examine student involvement and learning objectives for M&M on a national level. METHODS: A survey was distributed through the Association for Surgical Education Committee of C…	J Surg Educ	Interpersonal and Communication Skills; Medical Knowledge; Practice-Based Learning and Improvement; Professionalism; Systems-Based Practice; graduate medical education; morbidity and mortality conference; surgical education; undergraduate medical education	PUBMED
Linn, B S; Cohen, J; Wirch, J	1979	The relationship of interest in surgery to learning styles, grades and residency choice	The aims were to determine (1) if post-clerkship interest in surgery could be predicted from students' learning styles and preclinical interests as well as interest in surgery before their clerkship; (2) if interest in surgery related to performance in the clerkship; and (3) if interest related to later choice of a surgical residency. All juniors in one academic year were tested before and after …	Social Science and Medicine	methodology, postgraduate education, psychological aspect, surgery	EMBASE
Linn, B S; Cohen, J; Wirch, J; Pratt, T; Zeppa, R	1979	The relationship of interest in surgery to learning styles, grades and residency choice	The aims were to determine (1) if post-clerkship interest in surgery could be predicted from students' learning styles and preclinical interests a:; well as interest in surgery before their clerkship; (2) if interest in surgery related to performance in the clearkship; and (3) if interest related to later choice of a surgical residency. All juniors in one academic year were tested before and afte…	Social Science and Medicine. Part A Medical Psychology and Medical	Achievement, Attitude of Health Personnel, Career Choice, Decision Making, Forecasting, Internship and Residency, Learning, Students, Medical, Surgery, methodology, postgraduate education, psychological aspect, surgery	SCOPUS
Linn, B S; Cohen, J; Wirch, J; Pratt, T; Zeppa, R	1979	The relationship of interest in surgery to learning styles, grades and residency choice		Soc Sci Med Med Psychol Med Sociol		PUBMED
Maizels, Max; Mickelson, Jennie; Yerkes, Elizabeth; Maizels, Evelyn; Stork, Rachel; Young, Christine; Corcoran, Julia; Holl, Jane; Kaplan, William E	2009	Computer-enhanced visual learning method: a paradigm to teach and document surgical skills	INNOVATION: Changes in health care are stimulating residency training programs to develop new methods for teaching surgical skills. We developed Computer-Enhanced Visual Learning (CEVL) as an innovative Internet-based learning and assessment tool. The CEVL method uses the educational procedures of deliberate practice and performance to teach and learn surgery in a stylized manner. AIM OF INNOVATI…	J Grad Med Educ		PUBMED
Mammen, J M V; Fischer, D R; Anderson, A; James, L E; Nussbaum, M S; Bower, R H; Pritts, T A	2007	Learning Styles Vary Among General Surgery Residents: Analysis of 12 Years of Data	Purpose: Understanding the learning styles of individuals may assist in the tailoring of an educational program to optimize learning. General surgery faculty and residents have been characterized previously as having a tendency toward particular learning styles. We seek to understand better the learning styles of general surgery residents and differences that may exist within the population. Meth…	Journal of Surgical Education	United States, adult, analysis of variance, chi square test, controlled study, curriculum development, data analysis, education program, emotionality, female, general surgery, human, human relation, individualization, learning style, logic, male, medical school, priority journal, problem solving, residency education, review, sex difference, surgical training	EMBASE
Mammen, J M V; Fischer, D R; Anderson, A; James, L E; Nussbaum, M S; Bower, R H; Pritts, T A	2007	Learning Styles Vary Among General Surgery Residents: Analysis of 12 Years of Data	Purpose: Understanding the learning styles of individuals may assist in the tailoring of an educational program to optimize learning. General surgery faculty and residents have been characterized previously as having a tendency toward particular learning styles. We seek to understand better the learning styles of general surgery residents and differences that may exist within the population. Meth…	Journal of Surgical Education	Adult, Female, Humans, Internship and Residency, Interpersonal and Communication Skills, Learning, Male, Professionalism, Surgery, Systems Based Practice, United States, adult, analysis of variance, chi square test, controlled study, curriculum development, data analysis, education program, emotionality, female, general surgery, human, human relation, individualization, learning style, logic, mal…	SCOPUS
Mammen, Joshua M V; Fischer, David R; Anderson, Andrea; James, Laura E; Nussbaum, Michael S; Bower, Robert H; Pritts, Timothy A	2007	Learning styles vary among general surgery residents: analysis of 12 years of data	PURPOSE: Understanding the learning styles of individuals may assist in the tailoring of an educational program to optimize learning. General surgery faculty and residents have been characterized previously as having a tendency toward particular learning styles. We seek to understand better the learning styles of general surgery residents and differences that may exist within the population. METH…	J Surg Educ		PUBMED
Mart\'\in Parra, José Ignacio; Toledo Mart\'\inez, Enrique; Mart\'\inez Pérez, Paula; Ruiz Gómez, José Luis; Fernández Santiago, Roberto; López Useros, Antonio; Manuel Palazuelos, José Carlos; Rodr\'\iguez Sanjuán, Juan Carlos	2020	Analysis of learning styles in a laparoscopic technical skills course. Implications for surgical training	INTRODUCTION: Learning surgical techniques is a dynamic process. In the 1980s David Kolb described developed a learning model that enabled teaching styles to adapt for better learner outcomes. The aim of this study was to identify the Kolb learning styles of the participants in a laparoscopic technical skills course and to check see if there was any relationship with performance. METHODS: An obse…	Cir Esp (Engl Ed)	Anastomosis intestinales; Educación quirúrgica; Estilos de aprendizaje; Habilidades laparoscópicas; Intestinal anastomosis; Laparoscopic skills; Learning styles; Surgery education	PUBMED
Mart\'\in Parra, José Ignacio; Toledo Mart\'\inez, Enrique; Mart\'\inez Pérez, Paula; Ruiz Gómez, José Luis; Fernández Santiago, Roberto; López Useros, Antonio; Manuel Palazuelos, José Carlos; Rodr\'\iguez Sanjuán, Juan Carlos	2021	Analysis of learning styles in a laparoscopic technical skills course. Implications for surgical training	INTRODUCTION: Learning surgical techniques is a dynamic process. In the 1980s David Kolb described developed a learning model that enabled teaching styles to adapt for better learner outcomes. The aim of this study was to identify the Kolb learning styles of the participants in a laparoscopic technical skills course and to check see if there was any relationship with performance. METHODS: An obse…	Cir Esp (Engl Ed)	Anastomosis intestinales; Educación quirúrgica; Estilos de aprendizaje; Habilidades laparoscópicas; Intestinal anastomosis; Laparoscopic skills; Learning styles; Surgery education	PUBMED
Martín Parra, J I; Toledo Martínez, E; Martínez Pérez, P; Ruiz Gómez, J L; Fernández Santiago, R; López Useros, A; Manuel Palazuelos, J C; Rodríguez Sanjuán, J C	2021	Analysis of learning styles in a laparoscopic technical skills course. Implications for surgical training	INTRODUCTION: Learning surgical techniques is a dynamic process. In the 1980s David Kolb described developed a learning model that enabled teaching styles to adapt for better learner outcomes. The aim of this study was to identify the Kolb learning styles of the participants in a laparoscopic technical skills course and to check see if there was any relationship with performance. METHODS: An obse…	Cirugia espanola	cognition, human, laparoscopy, learning	EMBASE
Mellor, K; Hopkins, L; James, O P; Luton, O; Egan, R J; Lewis, W G	2021	Prognostic significance of drivers at work and learning styles in surgical training	Aims: Drivers at Work (DW) and Learning Styles (LS) refer to a range of contentious theories that aim to account for differences in career progression, yet seldom feature in training assessment. This study aimed to quantify the influence of Core Surgical Trainees' (CST) DW and LS on career progression. Methods: Kolb LS inventories were distributed to 168 CSTs during five consecutive induction boo…	British Journal of Surgery	adult, career, clinical article, conference abstract, female, human, human experiment, learning style, male, outcome assessment, surgical training	EMBASE
Mellor, K; Hopkins, L; Robinson, D B T; James, O P; Luton, O; Brown, C; Egan, R J; Lewis, W G	2022	Prognostic significance of drivers at work and learning styles in surgical training	PURPOSE OF THE STUDY: Drivers at work (DW) and Learning Styles (LS) refer to contentious theories that aim to account for differential career development yet seldom feature in assessment. This study aimed to quantify the influence of core surgical trainees' (CST) DW and LS on career progress. STUDY DESIGN: DW questionnaires and Kolb LS inventories were distributed to 168 CSTs during five consecut…	Postgraduate medical journal	educational status, female, human, learning, male, prognosis, questionnaire, surgeon	EMBASE
Mellor, K; Hopkins, L; Robinson, D B T; James, O P; Luton, O; Brown, C; Egan, R J; Lewis, W G	2022	Prognostic significance of drivers at work and learning styles in surgical training	PURPOSE OF THE STUDY: Drivers at work (DW) and Learning Styles (LS) refer to contentious theories that aim to account for differential career development yet seldom feature in assessment. This study aimed to quantify the influence of core surgical trainees' (CST) DW and LS on career progress. STUDY DESIGN: DW questionnaires and Kolb LS inventories were distributed to 168 CSTs during five consecut…	Postgraduate medical journal	Educational Status, Female, Humans, Learning, Male, Prognosis, Surgeons, Surveys and Questionnaires, educational status, female, human, learning, male, medical education & training, prognosis, questionnaire, surgeon	SCOPUS
Mellor, K; Hopkins, L; Robinson, D B T; James, O P; Luton, O; Brown, C; Egan, R J; Lewis, W G	2022	Prognostic significance of drivers at work and learning styles in surgical training	Purpose of the study Drivers at work (DW) and Learning Styles (LS) refer to contentious theories that aim to account for differential career development yet seldom feature in assessment. This study aimed to quantify the influence of core surgical trainees' (CST) DW and LS on career progress. Study design DW questionnaires and Kolb LS inventories were distributed to 168 CSTs during five consecutiv…	POSTGRADUATE MEDICAL JOURNAL	medical education & training	WOS
Mellor, Katie; Hopkins, Luke; Robinson David Bryan Thomas and James, Osian Penri; Luton, Oliver; Brown, Chris; Egan, Richard John; Lewis, Wyn G	2022	Prognostic significance of drivers at work and learning styles in surgical training	PURPOSE OF THE STUDY: Drivers at work (DW) and Learning Styles (LS) refer to contentious theories that aim to account for differential career development yet seldom feature in assessment. This study aimed to quantify the influence of core surgical trainees' (CST) DW and LS on career progress. STUDY DESIGN: DW questionnaires and Kolb LS inventories were distributed to 168 CSTs during five consecut…	Postgrad Med J	medical education & training	PUBMED
Monkhouse, S	2010	Learning in the surgical workplace: Necessity not luxury	Background: Surgical teaching and training has a long tradition of apprenticeship-style mentoring, which has been widely revered and respected. The teaching style and learning was feared by some, but appreciated by all. The basis of this teaching was a strong relationship between teacher and trainee that was formed over many years of close working. However, modern legislation in the form of the E…	Clinical Teacher	article, education, educational model, general surgery, hospital department, human, learning, medical education, medical student, methodology, operating room, organization and management, outpatient, psychological aspect, psychological model, standard, teacher, teaching, workplace	EMBASE
Monkhouse, S	2010	Learning in the surgical workplace: Necessity not luxury	Background: Surgical teaching and training has a long tradition of apprenticeship-style mentoring, which has been widely revered and respected. The teaching style and learning was feared by some, but appreciated by all. The basis of this teaching was a strong relationship between teacher and trainee that was formed over many years of close working. However, modern legislation in the form of the E…	Clinical Teacher	Education, Medical, Graduate, Education, Medical, Undergraduate, General Surgery, Humans, Learning, Mentors, Models, Educational, Models, Psychological, Operating Rooms, Outpatients, Students, Medical, Surgery Department, Hospital, Teaching, Workplace, article, education, educational model, general surgery, hospital department, human, learning, medical education, medical student, methodology, ope…	SCOPUS
Monkhouse, Simon	2010	Learning in the surgical workplace: necessity not luxury	BACKGROUND: Surgical teaching and training has a long tradition of apprenticeship-style mentoring, which has been widely revered and respected. The teaching style and learning was feared by some, but appreciated by all. The basis of this teaching was a strong relationship between teacher and trainee that was formed over many years of close working. However, modern legislation in the form of the E…	Clin Teach		PUBMED
Montgomery, K; Stephanides, M; Schendel, S; Ross, M	2005	User interface paradigms for patient-specific surgical planning: Lessons learned over a decade of research	This paper covers work in virtual reality-based, patient-specific surgical planning over the past decade. It aims to comprehensively examine the user interface paradigms and system designs during that period of time and to objectively analyze their effectiveness for the task. The goal is to provide useful feedback on these interface and implementation paradigms to aid other researchers in this fi…	Computerized Medical Imaging and Graphics	architecture, bone, computer aided design, computer assisted tomography, computer interface, computer model, computer simulation, diagnostic imaging, face surgery, feedback system, human, image analysis, image display, image quality, mandible reconstruction, medical research, motivation, practice guideline, preoperative evaluation, priority journal, productivity, review, soft tissue, software, st…	EMBASE
Montgomery, K; Stephanides, M; Schendel, S; Ross, M	2005	User interface paradigms for patient-specific surgical planning: Lessons learned over a decade of research	This paper covers work in virtual reality-based, patient-specific surgical planning over the past decade. It aims to comprehensively examine the user interface paradigms and system designs during that period of time and to objectively analyze their effectiveness for the task. The goal is to provide useful feedback on these interface and implementation paradigms to aid other researchers in this fi…	Computerized Medical Imaging and Graphics	Computer simulation, Mathematical models, Medical imaging, Patient treatment, Preoperative images, Surgery, Surgical planning, Surgical simulation, User interfaces, Virtual environments, Virtual models, Virtual reality, architecture, bone, computer aided design, computer assisted tomography, computer interface, computer model, computer program, computer simulation, diagnostic imaging, face surger…	SCOPUS
Montgomery, K; Stephanides, M; Schendel, S; Ross, M	2005	User interface paradigms for patient-specific surgical planning: lessons learned over a decade of research	This paper covers work in virtual reality-based, patient-specific surgical planning over the past decade. It aims to comprehensively examine the user interface paradigms and system designs during that period of time and to objectively analyze their effectiveness for the task. The goal is to provide useful feedback on these interface and implementation paradigms to aid other researchers in this fi…	COMPUTERIZED MEDICAL IMAGING AND GRAPHICS	surgical planning, surgical simulation, virtual environments	WOS
Montgomery, Kevin; Stephanides, Michael; Schendel Stephen and Ross, Muriel	2005	User interface paradigms for patient-specific surgical planning: lessons learned over a decade of research	This paper covers work in virtual reality-based, patient-specific surgical planning over the past decade. It aims to comprehensively examine the user interface paradigms and system designs during that period of time and to objectively analyze their effectiveness for the task. The goal is to provide useful feedback on these interface and implementation paradigms to aid other researchers in this fi…	Comput Med Imaging Graph	NASA Discipline General Space Life Sciences; Non-NASA Center	PUBMED
Nazari, T; Dankbaar, M E W; Sanders, D L; Anderegg, M C J; Wiggers, T; Simons, M P	2020	Learning inguinal hernia repair? A survey of current practice and of preferred methods of surgical residents	Purpose: During surgical residency, many learning methods are available to learn an inguinal hernia repair (IHR). This study aimed to investigate which learning methods are most commonly used and which are perceived as most important by surgical residents for open and endoscopic IHR. Methods: European general surgery residents were invited to participate in a 9-item web-based survey that inquired…	Hernia	Likert scale, apprenticeship, article, book, clinical practice, computer simulation, e-learning, endoscopic surgery, experimental model, general surgery, health care survey, human, inguinal hernia, learning, operating room, priority journal, resident, scientific literature, simulation, videorecording	EMBASE
Nazari, T; Dankbaar, M E W; Sanders, D L; Anderegg, M C J; Wiggers, T; Simons, M P	2020	Learning inguinal hernia repair? A survey of current practice and of preferred methods of surgical residents	Purpose: During surgical residency, many learning methods are available to learn an inguinal hernia repair (IHR). This study aimed to investigate which learning methods are most commonly used and which are perceived as most important by surgical residents for open and endoscopic IHR. Methods: European general surgery residents were invited to participate in a 9-item web-based survey that inquired…	Hernia	Adult, Article, Clinical Competence, Endoscopic inguinal hernia repair, Female, General Surgery, Hernia, Inguinal, Herniorrhaphy, Humans, Internship and Residency, Laparoscopy, Liechtenstein, Likert scale, Male, Open inguinal hernia repair, Practice Patterns, Physicians', Self Concept, Surgical education, Surveys and Questionnaires, adult, apprenticeship, book, clinical competence, clinical pract…	SCOPUS
Nazari, T; Dankbaar, M E W; Sanders, D L; Anderegg, M C J; Wiggers, T; Simons, M P	2020	Learning inguinal hernia repair? A survey of current practice and of preferred methods of surgical residents	Purpose During surgical residency, many learning methods are available to learn an inguinal hernia repair (IHR). This study aimed to investigate which learning methods are most commonly used and which are perceived as most important by surgical residents for open and endoscopic IHR. Methods European general surgery residents were invited to participate in a 9-item web-based survey that inquired w…	HERNIA	CURRICULUM, CURVE, Endoscopic inguinal hernia repair, IMPACT, Liechtenstein, OPEN SURGERY, Open inguinal hernia repair, SIMULATION, Surgical education, YOUTUBE	WOS
Nazari, T; Dankbaar, M E W; Sanders, D L; Anderegg, M C J; Wiggers, T; Simons, M P	2020	Learning inguinal hernia repair? A survey of current practice and of preferred methods of surgical residents	PURPOSE: During surgical residency, many learning methods are available to learn an inguinal hernia repair (IHR). This study aimed to investigate which learning methods are most commonly used and which are perceived as most important by surgical residents for open and endoscopic IHR. METHODS: European general surgery residents were invited to participate in a 9-item web-based survey that inquired…	Hernia	Endoscopic inguinal hernia repair; Liechtenstein; Open inguinal hernia repair; Surgical education	PUBMED
Nebeker, C A; Basson, M D; Haan, P S; Davis, A T; Ali, M; Gupta, R N; Osmer, R L; Hardaway, J C; Peshkepija, A N; McLeod, M K; Anderson, C I; Chojnacki, K A; Yeo, C J; Palazzo, F; Gauvin, J M; Pozzessere, A S; Gelbard, R B; Delman, K A; Martin, D R; Woo, J Y; Tate, L E; Elliott, N; Molnar, R G; Pfeifer, C C; Narkiewicz, L; Obi, S H; Smith, D E	2017	Do female surgeons learn or teach differently?	Background Gender and/or gender-stereotypes might influence surgical education. We hypothesized that female surgeons might focus their learning and teaching differently from male surgeons. Methods Residents and surgeons (multi-institutional) individually recorded preoperatively discussed learning objectives (LO) for matching cases. Narratives were classified as knowledge-based, skill-based, or at…	American Journal of Surgery	article, controlled study, female, human, learning curve, male, narrative, priority journal, procedures, professional knowledge, sex difference, skill, surgeon, surgical training, teaching	EMBASE
Nebeker, C A; Basson, M D; Haan, P S; Davis, A T; Ali, M; Gupta, R N; Osmer, R L; Hardaway, J C; Peshkepija, A N; McLeod, M K; Anderson, C I; Chojnacki, K A; Yeo, C J; Palazzo, F; Gauvin, J M; Pozzessere, A S; Gelbard, R B; Delman, K A; Martin, D R; Woo, J Y; Tate, L E; Elliott, N; Molnar, R G; Pfeifer, C C; Narkiewicz, L; Obi, S H; Smith, D E	2017	Do female surgeons learn or teach differently?	Background Gender and/or gender-stereotypes might influence surgical education. We hypothesized that female surgeons might focus their learning and teaching differently from male surgeons. Methods Residents and surgeons (multi-institutional) individually recorded preoperatively discussed learning objectives (LO) for matching cases. Narratives were classified as knowledge-based, skill-based, or at…	American Journal of Surgery	Article, Attitude of Health Personnel, Clinical Competence, Faculty, Medical, Female, Gender, General Surgery, Humans, Internship and Residency, Learning, Learning objectives, Male, Perioperative, Physicians, Women, Residents, Surgeons, Surgery, Teaching, United States, clinical competence, controlled study, education, female, female physician, general surgery, health personnel attitude, human, l…	SCOPUS
Nebeker, Cody A; Basson, Marc D; Haan, Pam S; Davis, Alan T; Ali, Muhammad; Gupta, Rama N; Osmer Robert L and Hardaway, John C; Peshkepija, Andi N; McLeod Michael K and Anderson, Cheryl I; MSU GOAL Consortium	2016	Do female surgeons learn or teach differently?	BACKGROUND: Gender and/or gender-stereotypes might influence surgical education. We hypothesized that female surgeons might focus their learning and teaching differently from male surgeons. METHODS: Residents and surgeons (multi-institutional) individually recorded preoperatively discussed learning objectives (LO) for matching cases. Narratives were classified as knowledge-based, skill-based, or …	Am J Surg	Gender; Learning objectives; Perioperative; Residents; Surgery	PUBMED
Nishii, A; Burdine, J; Matusko, N; Wang, T; De Roo, A; Lussiez, A; Sutzko, D C; Minter, R; Sandhu, G	2021	Identification of promotion and prevention associated surgeon behaviors in the operating room to facilitate resident self-regulated learning	Background: The regulatory focus theory (RFT) posits that people can pursue goals with a promotion or prevention focus. Greater alignment of RFT motivational styles between faculty and residents may enhance resident operative autonomy. This study establishes a set of faculty behaviors residents can identify to infer faculty motivational styles. Methods: 10 behaviors associated with promotion and …	American Journal of Surgery	article, controlled study, evidence based medicine, female, human, interpersonal communication, learning style, male, motivation, operating room, physician attitude, pilot study, residency education, self concept, surgeon	EMBASE
Nishii, A; Burdine, J; Matusko, N; Wang, T; De Roo, A; Lussiez, A; Sutzko, D C; Minter, R; Sandhu, G	2021	Identification of promotion and prevention associated surgeon behaviors in the operating room to facilitate resident self-regulated learning	Background: The regulatory focus theory (RFT) posits that people can pursue goals with a promotion or prevention focus. Greater alignment of RFT motivational styles between faculty and residents may enhance resident operative autonomy. This study establishes a set of faculty behaviors residents can identify to infer faculty motivational styles. Methods: 10 behaviors associated with promotion and …	American Journal of Surgery	Article, Autonomy, Clinical Competence, Entrustment, Faculty, Medical, Female, General Surgery, Humans, Internship and Residency, Male, Motivation, OpTrust, Operating Rooms, Prevention, Professional Autonomy, Promotion, Self-Control, Surgeons, Surveys and Questionnaires, Trust, clinical competence, controlled study, education, evidence based medicine, female, general surgery, human, interpersonal…	SCOPUS
Nishii, A; Burdine, J; Matusko, N; Wang, T; De Roo, A; Lussiez, A; Sutzko, D C; Minter, R; Sandhu, G	2021	Identification of promotion and prevention associated surgeon behaviors in the operating room to facilitate resident self-regulated learning	Background: The regulatory focus theory (RFT) posits that people can pursue goals with a promotion or prevention focus. Greater alignment of RFT motivational styles between faculty and residents may enhance resident operative autonomy. This study establishes a set of faculty behaviors residents can identify to infer faculty motivational styles. Methods: 10 behaviors associated with promotion and …	AMERICAN JOURNAL OF SURGERY	AUTONOMY, Autonomy, ENTRUSTMENT, Entrustment, Motivation, OpTrust, Prevention, Promotion	WOS
Nishii, Akira; Burdine, Julie; Matusko, Niki; Wang Ton and De Roo, Ana; Lussiez, Alisha; Sutzko, Danielle C; Minter, Rebecca; Sandhu, Gurjit	2020	Identification of promotion and prevention associated surgeon behaviors in the operating room to facilitate resident self-regulated learning	BACKGROUND: The regulatory focus theory (RFT) posits that people can pursue goals with a promotion or prevention focus. Greater alignment of RFT motivational styles between faculty and residents may enhance resident operative autonomy. This study establishes a set of faculty behaviors residents can identify to infer faculty motivational styles. METHODS: 10 behaviors associated with promotion and …	Am J Surg	Autonomy; Entrustment; Motivation; OpTrust; Prevention; Promotion	PUBMED
Omar, E	2017	Perceptions of teaching methods for preclinical oral surgery: A comparison with learning styles	Purpose: Dental extraction is a routine part of clinical dental practice. For this reason, understanding the way how students’ extraction knowledge and skills development are important. Problem Statement and Objectives: To date, there is no accredited statement about the most effective method for the teaching of exodontia to dental students. Students have different abilities and preferences regar…	Open Dentistry Journal	Educational methodology of oral surgery, Learning style, Preclinical course, Teaching methods	SCOPUS
Omar, Esam	2017	Perceptions of Teaching Methods for Preclinical Oral Surgery: A Comparison with Learning Styles	PURPOSE: Dental extraction is a routine part of clinical dental practice. For this reason, understanding the way how students' extraction knowledge and skills development are important. PROBLEM STATEMENT AND OBJECTIVES: To date, there is no accredited statement about the most effective method for the teaching of exodontia to dental students. Students have different abilities and preferences regar…	Open Dent J	Educational methodology of oral surgery; Learning style; Preclinical course; Teaching methods	PUBMED
Paige, J; Yang, T; Suleman, R; Chauvin, S; Alleyn, J; Brewer, M; Hoxsey, R	2010	Impact of learning style in novices' acquisition of minimally invasive surgical (MIS) basic skills	Introduction: We investigated the impact of learning style on novices' acquisition of minimally invasive surgical (MIS) basic skills. Methods: One hundred five novice medical students underwent text-based (TB), video-based (VB), or faculty-tutored (FT) single session instruction in three basic MIS skills tasks on a box trainer. Pre-session, participants completed a validated questionnaire related…	Surgical Endoscopy and Other Interventional Techniques	Student t test, human, hypothesis, learning style, medical student, questionnaire, reliability, skill, society, statistical analysis, student, surgeon, teaching, videorecording	EMBASE
Pang, J H Y; Goetz, A; Hook, L; Joshi, A R T; Leung, P S	2015	Self-awareness of learning styles among surgical trainees	INTRODUCTION: Recent literature has identified differences in how learners prefer to assimilate information, as demonstrated through Fleming's validated Visual, Aural, Read/Write, Kinesthetic (VARK) learning styles inventory. Studies also indicate residents' self-awareness of preferred learning styles affects academic success. Methods for increasing self-awareness of learning styles within surgic…	Journal of the American College of Surgeons	American, United States, amoxicillin plus clavulanic acid, college, examination, general surgery, hospital, human, learning style, licensing, pilot study, questionnaire, resident, self concept, student, surgeon, surgery, surgical training	EMBASE
Parra, J I M; Martinez, E T; Perez, P M; Gomez, J L R; Santiago, R F; Useros, A L; Palazuelos, J C M; Sanjuan, J C R	2021	Analysis of learning styles in a laparoscopic technical skills course. Implications for surgical training	Introduction: Learning surgical techniques is a dynamic process. In the 1980s David Kolb described developed a learning model that enabled teaching styles to adapt for better learner outcomes. The aim of this study was to identify the Kolb learning styles of the participants in a laparoscopic technical skills course and to check see if there was any relationship with performance. Methods: An obse…	CIRUGIA ESPANOLA	EDUCATION, FACULTY, Intestinal anastomosis, Laparoscopic skills, Learning styles, PREFERENCES, RESIDENTS, SIMULATION, Surgery education	WOS
Paydar, Shahram; Ghahramani, Zahra; Bolandparvaz Shahram and Khalili, Hosseinali; Abbasi, Hamid Reza	2014	Learning operational strategies in surgery training	INTRODUCTION: Education and training in surgery is in the middle of apprenticeship style of learning especially in operating room with little importance of understanding on how trainees learn. METHODS: This training is one of the most difficult types of training. Medical training and expertise are the specialty of this education system. We can name these complex fields as ``Operational Strategies…	J Adv Med Educ Prof	Learning; Strategy; Surgery; Training	PUBMED
Preece, R A; Cope, A C	2016	Are Surgeons Born or Made? A Comparison of Personality Traits and Learning Styles Between Surgical Trainees and Medical Students	Objective Medical students and surgical trainees differ considerably in both their preferential learning styles and personality traits. This study compares the personality profiles and learning styles of surgical trainees with a cohort of medical students specifically intent on pursuing a surgical career. Design A cross-sectional study was conducted contrasting surgical trainees with medical stud…	Journal of Surgical Education	Five Factor Marker questionnaire, Learning Style Inventory Questionnaire, agreeableness, article, career planning, conscience, cross-sectional study, extraversion, human, learning style, medical student, neurosis, openness to experience, personality, priority journal, questionnaire, surgeon, surgical student	EMBASE
Preece, R A; Cope, A C	2016	Are Surgeons Born or Made? A Comparison of Personality Traits and Learning Styles Between Surgical Trainees and Medical Students	Objective Medical students and surgical trainees differ considerably in both their preferential learning styles and personality traits. This study compares the personality profiles and learning styles of surgical trainees with a cohort of medical students specifically intent on pursuing a surgical career. Design A cross-sectional study was conducted contrasting surgical trainees with medical stud…	Journal of Surgical Education	Adult, Article, Career Choice, Cross-Sectional Studies, Female, Five Factor Marker questionnaire, General Surgery, Humans, Internship and Residency, Learning, Learning Style Inventory Questionnaire, Male, Medical Knowledge, Patient Care, Personality, Personality Inventory, Practice-Based Learning and Improvement, Students, Medical, United Kingdom, adult, agreeableness, career planning, comparativ…	SCOPUS
Preece, R A; Cope, A C	2016	Are Surgeons Born or Made? A Comparison of Personality Traits and Learning Styles Between Surgical Trainees and Medical Students	OBJECTIVE: Medical students and surgical trainees differ considerably in both their preferential learning styles and personality traits. This study compares the personality profiles and learning styles of surgical trainees with a cohort of medical students specifically intent on pursuing a surgical career. DESIGN: A cross-sectional study was conducted contrasting surgical trainees with medical st…	JOURNAL OF SURGICAL EDUCATION	CAREERS, CLERKSHIP, GENERAL-SURGERY, IMPACT, PERFORMANCE, RESIDENTS, SELECTION, STRESS, learning styles, medical education, medical student, personality profiling, surgical resident	WOS
Preece, Ryan A; Cope, Alexandra C	2016	Are Surgeons Born or Made? A Comparison of Personality Traits and Learning Styles Between Surgical Trainees and Medical Students	OBJECTIVE: Medical students and surgical trainees differ considerably in both their preferential learning styles and personality traits. This study compares the personality profiles and learning styles of surgical trainees with a cohort of medical students specifically intent on pursuing a surgical career. DESIGN: A cross-sectional study was conducted contrasting surgical trainees with medical st…	J Surg Educ	Medical Knowledge; Patient Care; Practice-Based Learning and Improvement; learning styles; medical education; medical student; personality profiling; surgical resident	PUBMED
Pu, L L	2013	Learning from our international colleagues: a US plastic surgeon's perspective	BACKGROUND: With growing contribution to plastic surgery by our international colleagues, one may be wondering about what US plastic surgeons have learned from them. The purpose of this study was to evaluate a single surgeon's experience to identify any specific areas of plastic surgery that one has learned substantially from our international colleagues. METHODS: All plastic surgical procedures …	Annals of plastic surgery	United States, adult, breast reconstruction, breast tumor, case report, female, gunshot injury, human, international cooperation, male, middle aged, plastic surgery, reconstructive surgery, soft tissue injury	EMBASE
Pu, L L Q	2013	Learning from our international colleagues: A US plastic surgeon's perspective	BACKGROUND: With growing contribution to plastic surgery by our international colleagues, one may be wondering about what US plastic surgeons have learned from them. The purpose of this study was to evaluate a single surgeon's experience to identify any specific areas of plastic surgery that one has learned substantially from our international colleagues. METHODS: All plastic surgical procedures …	Annals of Plastic Surgery	Adult, Breast Neoplasms, Female, Humans, International, Internationality, Leaning, Male, Mammaplasty, Middle Aged, Plastic surgeon, Plastic surgery, Reconstructive Surgical Procedures, Soft Tissue Injuries, Surgery, Plastic, United States, Wounds, Gunshot, adult, breast reconstruction, case report, female, human, international cooperation, male, middle aged, plastic surgery, reconstructive surgery	SCOPUS
Pu, L L Q	2013	Learning From Our International Colleagues A US Plastic Surgeon's Perspective	Background: With growing contribution to plastic surgery by our international colleagues, one may be wondering about what US plastic surgeons have learned from them. The purpose of this study was to evaluate a single surgeon's experience to identify any specific areas of plastic surgery that one has learned substantially from our international colleagues. Methods: All plastic surgical procedures …	ANNALS OF PLASTIC SURGERY	ACELLULAR DERMAL MATRIX, CONSERVATIVE BREAST SURGERY, DIEP, EXPERIENCE, FAT INJECTION, FLAPS, RECONSTRUCTION, REDUCTION MAMMAPLASTY, international, leaning, plastic surgeon, plastic surgery	WOS
Pu, Lee L Q	2013	Learning from our international colleagues: a US plastic surgeon's perspective	BACKGROUND: With growing contribution to plastic surgery by our international colleagues, one may be wondering about what US plastic surgeons have learned from them. The purpose of this study was to evaluate a single surgeon's experience to identify any specific areas of plastic surgery that one has learned substantially from our international colleagues. METHODS: All plastic surgical procedures …	Ann Plast Surg		PUBMED
Quillin 3rd, Ralph C; Cortez, Alexander R; Pritts, Timothy A; Hanseman, Dennis J; Edwards, Michael J; Davis, Bradley R	2015	Surgical resident learning styles have changed with work hours	BACKGROUND: The Accreditation Council for Graduate Medical Education instituted the 80-h workweek for residency programs in 2003. This presented a unique challenge for surgery residents who must acquire a medical and technical knowledge base during training. Therefore, learning should be delivered in an environment congruent with an individual's learning style. In this study, we evaluated the lea…	J Surg Res	Learning styles; Resident education; Surgical residents; Team-based learning; Work hours	PUBMED
Quillin 3rd, Ralph C; Pritts, Timothy A; Hanseman, Dennis J; Edwards, Michael J; Davis, Bradley R	2013	How residents learn predicts success in surgical residency	BACKGROUND: Predictors of success in surgical residency have been poorly understood. Previous studies have related prior performance to future success without consideration of personal attributes that help an individual succeed. Surgical educators should consider how residents learn to gain insight into early identification of residents at risk of failing to complete their surgical training. METH…	J Surg Educ	Interpersonal and Communication Skills; Medical Knowledge; Patient Care; Practice-Based Learning and Improvement; attrition; general surgery; learning style; operative volume; success	PUBMED
Quillin III, R C; Pritts, T A; Hanseman, D J; Edwards, M J; Davis, B R	2013	How residents learn predicts success in surgical residency	BACKGROUND: Predictors of success in surgical residency have been poorly understood. Previous studies have related prior performance to future success without consideration of personal attributes that help an individual succeed. Surgical educators should consider how residents learn to gain insight into early identification of residents at risk of failing to complete their surgical training. METH…	Journal of Surgical Education	achievement, adult, chi square test, conference paper, examination, female, general surgery, human, learning style, male, observation, priority journal, resident, surgical training	EMBASE
Quillin III, R C; Pritts, T A; Hanseman, D J; Edwards, M J; Davis, B R	2013	How residents learn predicts success in surgical residency	BACKGROUND: Predictors of success in surgical residency have been poorly understood. Previous studies have related prior performance to future success without consideration of personal attributes that help an individual succeed. Surgical educators should consider how residents learn to gain insight into early identification of residents at risk of failing to complete their surgical training. METH…	Journal of Surgical Education	Adult, Attrition, Chi-Square Distribution, Clinical Competence, Cohort Studies, Competency-Based Education, Curriculum, Education, Medical, Graduate, Female, General Surgery, General surgery, Humans, Internship and Residency, Interpersonal and Communication Skills, Learning style, Male, Medical Knowledge, Operative volume, Patient Care, Practice-Based Learning and Improvement, Predictive Value of…	SCOPUS
Quillin, R C; Cortez, A R; Pritts, T A; Hanseman, D J; Edwards, M J; Davis, B R	2016	Surgical resident learning styles have changed with work hours	Background The Accreditation Council for Graduate Medical Education instituted the 80-h workweek for residency programs in 2003. This presented a unique challenge for surgery residents who must acquire a medical and technical knowledge base during training. Therefore, learning should be delivered in an environment congruent with an individual's learning style. In this study, we evaluated the lear…	Journal of Surgical Research	accommodating, article, assimilating, converging, curriculum, diverging, female, general surgery, human, learning style, major clinical study, male, patient care, priority journal, residency education, resident, surgical training, team based learning, working time	EMBASE
Quillin, R C; Cortez, A R; Pritts, T A; Hanseman, D J; Edwards, M J; Davis, B R	2015	Surgical resident learning styles have changed with work hours	Background The Accreditation Council for Graduate Medical Education instituted the 80-h workweek for residency programs in 2003. This presented a unique challenge for surgery residents who must acquire a medical and technical knowledge base during training. Therefore, learning should be delivered in an environment congruent with an individual's learning style. In this study, we evaluated the lear…	Journal of Surgical Research	Accreditation, Article, Education, Medical, Graduate, Female, General Surgery, Humans, Internship and Residency, Learning, Learning styles, Logistic Models, Male, Patient Care Team, Physicians, Psychological Tests, Resident education, Surgical residents, Team-based learning, United States, Work hours, Workload, accommodating, accreditation, assimilating, converging, curriculum, diverging, educati…	SCOPUS
Quillin, R C; Cortez, A R; Pritts, T A; Hanseman, D J; Edwards, M J; Davis, B R	2016	Surgical resident learning styles have changed with work hours	Background: The Accreditation Council for Graduate Medical Education instituted the 80-h workweek for residency programs in 2003. This presented a unique challenge for surgery residents who must acquire a medical and technical knowledge base during training. Therefore, learning should be delivered in an environment congruent with an individual's learning style. In this study, we evaluated the lea…	JOURNAL OF SURGICAL RESEARCH	EDUCATION, FACULTY, INVENTORY, Learning styles, OPERATING-ROOM, PATIENT-OUTCOMES, RELIABILITY, RESTRICTIONS, Resident education, STUDENTS, SURGEONS, Surgical residents, TRAINEES, Team-based learning, Work hours	WOS
Quillin, R C; Pritts, T A; Hanseman, D J; Edwards, M J; Davis, B R	2013	How Residents Learn Predicts Success in Surgical Residency	BACKGROUND: Predictors of success in surgical residency have been poorly understood. Previous studies have related prior performance to future success without consideration of personal attributes that help an individual succeed. Surgical educators should consider how residents learn to gain insight into early identification of residents at risk of failing to complete their surgical training. METH…	JOURNAL OF SURGICAL EDUCATION	APPLICANTS, ATTRITION, BEHAVIORAL STYLES, DETERMINING PERSONAL TALENTS, EDUCATION, FACULTY, OLD PROBLEM, PERFORMANCE, STUDENTS, attrition, general surgery, learning style, operative volume, success	WOS
Quillin, R C; Pritts, T A; Young, G B; Edwards, M J; Davis, B R	2013	Surgical resident learning styles have changed following the implementation of the 80-hour workweek	Introduction: In July of 2003, the Accreditation Council for Graduate Medical Education instituted duty hour reform for all residency programs. In this study, we evaluated the learning styles of general surgery residents to determine if their learning styles changed following the transition to the 80-hour workweek. Methods: The Kolb Learning Style Inventory was administered yearly to general surg…	Journal of Surgical Research	accreditation, curriculum, curriculum development, emotion, female, gender, general surgery, graduate, human, learning, learning style, male, medical education, patient care, resident, skill, society, statistical analysis, statistical significance, surgeon, surgery, university, university hospital, working time	EMBASE
Quinn, E M; Lehane, E A; Corrigan, M A; Hill, A D K; Redmond, H P	2011	Evaluation of an interactive case-based learning textbook: A new approach to problem-based learning in surgery	Introduction: Medical problem-based learning aims to foster selfdirected study, develop problem-solving skills and prepare students for clinical practice. In practice students are expected to integrate core knowledge into clinical decision-making. Current didactic textbooks fail to achieve this. Aim: Our aim was to assess a new model of interactive case-based textbook. Methods: The case-based tex…	Irish Journal of Medical Science	United Kingdom, book, clinical decision making, clinical practice, decision making, environment, human, information processing, interpersonal communication, learning, learning style, medical student, model, nitrogen 13, physician, problem based learning, problem solving, reading, skill, structured questionnaire, student, surgery	EMBASE
Retrosi, G; Morris, M; McGavock, J	2018	Personal learning style may affect the ability to learn laparoscopic surgery: A preliminary study	Purpose: Learners acquire laparoscopic skills at different speeds and levels. A learning style is the way in which learners attempt to efficiently and effectively perceive, process, store, and recall information. Our aim is to assess if subjects' learning style may affect the ability to learn laparoscopy. Methods: Nineteen medical students performed 10 repetitions of the object transfer task on a…	Journal of Laparoendoscopic and Advanced Surgical Techniques	child, clinical article, conference abstract, controlled study, female, human, human experiment, laparoscopic simulator, laparoscopic surgery, learning style, male, medical student, motion, pilot study, research ethics, sex difference, skill, software, spatial learning, writing	EMBASE
Retrosi, G; Morris, M; McGavock, J	2018	Does personal learning style predict the ability to learn laparoscopic surgery? a pilot study	Purpose: Acquiring laparoscopic skills occurs at different rates among trainees. We conducted a pilot study to determine whether variation in laparoscopic skill acquisition was associated with subject's learning styles. Materials and Methods: Nineteen medical students performed 10 repetitions of the object transfer task over a period of 4 weeks using a validated laparoscopic simulator. The main e…	Journal of Laparoendoscopic and Advanced Surgical Techniques	adult, article, controlled study, female, handedness, human, laparoscopic simulator, laparoscopic surgery, learning style, male, personal experience, pilot study, priority journal, resident, sex difference, surgical training, task performance	EMBASE
Retrosi, G; Morris, M; McGavock, J	2019	Does personal learning style predict the ability to learn laparoscopic surgery? a pilot study	Purpose: Acquiring laparoscopic skills occurs at different rates among trainees. We conducted a pilot study to determine whether variation in laparoscopic skill acquisition was associated with subject's learning styles. Materials and Methods: Nineteen medical students performed 10 repetitions of the object transfer task over a period of 4 weeks using a validated laparoscopic simulator. The main e…	Journal of Laparoendoscopic and Advanced Surgical Techniques	Adult, Article, Audiovisual Aids, Clinical Competence, Female, Hearing, Humans, Kinesthesis, Laparoscopic skills, Laparoscopy, Learning, Learning style, Male, Pilot Projects, Reading, Students, Medical, Vark, Vision, Ocular, Writing, Young Adult, adult, audiovisual aid, clinical competence, controlled study, education, female, handedness, hearing, human, kinesthesia, laparoscopic surgery, laparos…	SCOPUS
Retrosi, G; Morris, M; McGavock, J	2019	Does Personal Learning Style Predict the Ability to Learn Laparoscopic Surgery? A Pilot Study	Purpose: Acquiring laparoscopic skills occurs at different rates among trainees. We conducted a pilot study to determine whether variation in laparoscopic skill acquisition was associated with subject's learning styles. Materials and Methods: Nineteen medical students performed 10 repetitions of the object transfer task over a period of 4 weeks using a validated laparoscopic simulator. The main e…	JOURNAL OF LAPAROENDOSCOPIC & ADVANCED SURGICAL TECHNIQUES	FACULTY, PERFORMANCE, PREFERENCES, RESIDENTS, SURGICAL TRAINEES, VARK, laparoscopic skills, learning style	WOS
Retrosi, Giuseppe; Morris, Melanie; McGavock, Jonathan	2018	Does Personal Learning Style Predict the Ability to Learn Laparoscopic Surgery? A Pilot Study	PURPOSE: Acquiring laparoscopic skills occurs at different rates among trainees. We conducted a pilot study to determine whether variation in laparoscopic skill acquisition was associated with subject's learning styles. MATERIALS AND METHODS: Nineteen medical students performed 10 repetitions of the object transfer task over a period of 4 weeks using a validated laparoscopic simulator. The main e…	J Laparoendosc Adv Surg Tech A	VARK; laparoscopic skills; learning style	PUBMED
Rosenberg, M B	1991	Learning style analysis among oral and maxillofacial surgeons	Learning style analysis provides a conceptual framework to aid both teachers and students in determining their optimal learning millieu. The four stages of the learning cycle apply to every learning situation, including the training and continuing education of oral and maxillofacial surgeons. Determination of learning style type may correlated with individual success in a particular program or sp…	Journal of Oral and Maxillofacial Surgery	adult, article, female, human, human experiment, learning, male, maxillofacial surgery, medical education, normal human, priority journal	EMBASE
Rosenberg, M B	1991	Learning style analysis among oral and maxillofacial surgeons	Learning style analysis provides a conceptual framework to aid both teachers and students in determining their optimal learning millieu. The four stages of the learning cycle apply to every learning situation, including the training and continuing education of oral and maxillofacial surgeons. Determination of learning style type may correlate with individual success in a particular program or spe…	Journal of Oral and Maxillofacial Surgery	Education, Dental, Education, Dental, Continuing, Educational Measurement, Human, Internship and Residency, Learning, Surgery, Oral, United States, adult, article, female, human, human experiment, learning, male, maxillofacial surgery, medical education, normal human, priority journal	SCOPUS
Rosenberg, M B	1991	Learning style analysis among oral and maxillofacial surgeons	Learning style analysis provides a conceptual framework to aid both teachers and students in determining their optimal learning millieu. The four stages of the learning cycle apply to every learning situation, including the training and continuing education of oral and maxillofacial surgeons. Determination of learning style type may correlate with individual success in a particular program or spe…	J Oral Maxillofac Surg		PUBMED
Saldanha, F Y L; Levites, H A; Staffa, S J; Roussin, C; Allori, A C; Rogers-Vizena, C R	2019	Maximizing Plastic Surgery Education Impact: Lessons from Resident Learning Styles and Experiential Learning Theory	Background: Residents in many surgical disciplines express a strong preference for hands-on learning, but no studies have focused on plastic surgery. This initial study aims to ascertain the learning styles of plastic surgery residents, and identify potential trends that may better guide curriculum development. Methods: Kolb Learning Style Index v. 3.1 was administered to plastic surgery resident…	Plastic and Reconstructive Surgery - Global Open		SCOPUS
Saldanha, F Y L; Levites, H A; Staffs, S J; Roussin, C; Allori, A C; Rogers-Vizena, C R	2019	Maximizing Plastic Surgery Education Impact: Lessons from Resident Learning Styles and Experiential Learning Theory	Background: Residents in many surgical disciplines express a strong preference for hands-on learning, but no studies have focused on plastic surgery. This initial study aims to ascertain the learning styles of plastic surgery residents, and identify potential trends that may better guide curriculum development. Methods: Kolb Learning Style Index v. 3.1 was administered to plastic surgery resident…	PLASTIC AND RECONSTRUCTIVE SURGERY-GLOBAL OPEN	CONSTRUCT-VALIDITY, FACULTY, INVENTORY, MODEL, RELIABILITY	WOS
Saldanha, Francesca Y L; Levites, Heather A; Staffa, Steven J; Roussin, Christopher; Allori, Alexander C; Rogers-Vizena, Carolyn R	2019	Maximizing Plastic Surgery Education Impact: Lessons from Resident Learning Styles and Experiential Learning Theory	Residents in many surgical disciplines express a strong preference for hands-on learning, but no studies have focused on plastic surgery. This initial study aims to ascertain the learning styles of plastic surgery residents, and identify potential trends that may better guide curriculum development. METHODS: Kolb Learning Style Index v. 3.1 was administered to plastic surgery residents across all…	Plast Reconstr Surg Glob Open		PUBMED
Sergeant, P	2010	Let us implement the science of learning in car-diothoracic surgery	Background: For many years, surgical practice and residency programs were based on dogma and experience rather than scientific evidence, often on a medieval master-apprentice concept. As we have entered the current century, the original model began to show signs of stress as a result of recent converging trends. Surgical safety and limiting resident work hours as part of the European regulations,…	Heart Surgery Forum	Middle Ages, adult, car, commercial phenomena, drill, environment, evidence based practice, knowledge management, language, learning, learning environment, learning style, medical decision making, medical education, mental function, model, motivation, motor performance, occupation, operating room, organization, patient, processing, safety, salary, scientist, skill, society, student, surgeon, surg…	EMBASE
Shanmuganathan, K; Liang, K F; Vignaraja, V; Galloway, R; Chandrakumar, C	2023	The learning preferences of aspiring orthopaedic surgeons in the UK	Background/aims The workload of orthopaedic trainees is rapidly increasing at the expense of training. Trainees are expected to assimilate large quantities of information efficiently. This prospective cohort study explores the learning styles, resource preferences and educational needs of aspiring orthopaedic trainees. Method A 21-item questionnaire was distributed to delegates of an orthopaedic …	BRITISH JOURNAL OF HOSPITAL MEDICINE	Learning preferences, Medicine education, RESIDENTS, STUDENTS, STYLE PREFERENCES, Surgery, Trauma and orthopaedics, Visual, aural, kinaesthetic model, read/write	WOS
Shanmuganathan, K; Liang, K; Vignaraja, V; Galloway, R; Chandrakumar, C	2023	The learning preferences of aspiring orthopaedic surgeons in the UK	BACKGROUND/AIMS: The workload of orthopaedic trainees is rapidly increasing at the expense of training. Trainees are expected to assimilate large quantities of information efficiently. This prospective cohort study explores the learning styles, resource preferences and educational needs of aspiring orthopaedic trainees. METHOD: A 21-item questionnaire was distributed to delegates of an orthopaedi…	British journal of hospital medicine (London, England : 2005)	United Kingdom, emotion, human, learning, orthopedic surgeon, prospective study	EMBASE
Shanmuganathan, K; Liang, K; Vignaraja, V; Galloway, R; Chandrakumar, C	2023	The learning preferences of aspiring orthopaedic surgeons in the UK	Background/aims The workload of orthopaedic trainees is rapidly increasing at the expense of training. Trainees are expected to assimilate large quantities of information efficiently. This prospective cohort study explores the learning styles, resource preferences and educational needs of aspiring orthopaedic trainees. Method A 21-item questionnaire was distributed to delegates of an orthopaedic …	British Journal of Hospital Medicine	Emotions, Humans, Learning, Learning preferences, Medicine education, Orthopedic Surgeons, Prospective Studies, Surgery, Trauma and orthopaedics, United Kingdom, Visual, aural, read/write, kinaesthetic model, emotion, human, learning, orthopedic surgeon, prospective study	SCOPUS
Shanmuganathan, Kanatheepan; Liang, Kaifeng; Vignaraja, Vikramman; Galloway, Richard; Chandrakumar, Charmilie	2023	The learning preferences of aspiring orthopaedic surgeons in the UK	BACKGROUND/AIMS: The workload of orthopaedic trainees is rapidly increasing at the expense of training. Trainees are expected to assimilate large quantities of information efficiently. This prospective cohort study explores the learning styles, resource preferences and educational needs of aspiring orthopaedic trainees. METHOD: A 21-item questionnaire was distributed to delegates of an orthopaedi…	Br J Hosp Med (Lond)	Learning preferences; Medicine education; Surgery; Trauma and orthopaedics; Visual, aural, kinaesthetic model, read/write	PUBMED
Sonnadara, R R; Garbedian, S; Safir, O; Mui, C; Mironova, P; Nousiainen, M; Ferguson, P; Alman, B; Kraemer, W; Reznick, R	2013	Toronto Orthopaedic Boot Camp III: Examining the efficacy of student-regulated learning during an intensive, laboratory-based surgical skills course	Background. Previous studies have presented compelling data that a 1-month "boot-camp"-style course can be a highly effective mechanism for teaching and developing targeted technical skills. In the current study, we examine whether performance of these targeted skills is improved when residents are trained using directed, student-led (SL) learning methods compared with traditional instructor-led …	Surgery (United States)	article, bone drill, controlled study, follow up, human, human experiment, instructor led, medical education, normal human, orthopedic surgeon, plaster cast, priority journal, residency education, resident, skill, student led, surgical skill, task performance, training	EMBASE
Sonnadara, R R; Garbedian, S; Safir, O; Mui, C; Mironova, P; Nousiainen, M; Ferguson, P; Alman, B; Kraemer, W; Reznick, R	2013	Toronto Orthopaedic Boot Camp III: Examining the efficacy of student-regulated learning during an intensive, laboratory-based surgical skills course	Background. Previous studies have presented compelling data that a 1-month "boot-camp"-style course can be a highly effective mechanism for teaching and developing targeted technical skills. In the current study, we examine whether performance of these targeted skills is improved when residents are trained using directed, student-led (SL) learning methods compared with traditional instructor-led …	Surgery (United States)	Clinical Competence, General Surgery, Humans, Internship and Residency, Laboratories, Learning, Orthopedics, Students, article, bone drill, clinical competence, controlled study, education, follow up, general surgery, human, human experiment, instructor led, laboratory, learning, medical education, normal human, orthopedic surgeon, orthopedics, plaster cast, priority journal, residency education,…	SCOPUS
Sonnadara, R R; Garbedian, S; Safir, O; Mui, C; Mironova, P; Nousiainen, M; Ferguson, P; Alman, B; Kraemer, W; Reznick, R	2013	Toronto Orthopaedic Boot Camp III: Examining the efficacy of student-regulated learning during an intensive, laboratory-based surgical skills course	Background. Previous studies have presented compelling data that a 1-month "boot-camp" style course can be a highly effective mechanism for teaching and developing targeted technical skills. In the current study, we examine whether performance of these targeted skills is improved when residents are trained using directed, student-led (SL) learning methods compared with traditional instructor-led …	SURGERY	ACQUISITION, ERROR, FEEDBACK, MEDICAL-EDUCATION, PERFORMANCE, PROFICIENCY, RESIDENTS, SIMULATION, VIDEO	WOS
Sonnadara, Ranil R; Garbedian, Shawn; Safir, Oleg; Mui, Carween; Mironova, Polina; Nousiainen, Markku; Ferguson, Peter; Alman, Benjamin; Kraemer, William; Reznick, Richard	2013	Toronto orthopaedic boot camp III: examining the efficacy of student-regulated learning during an intensive, laboratory-based surgical skills course	BACKGROUND: Previous studies have presented compelling data that a 1-month ``boot-camp''-style course can be a highly effective mechanism for teaching and developing targeted technical skills. In the current study, we examine whether performance of these targeted skills is improved when residents are trained using directed, student-led (SL) learning methods compared with traditional instructor-le…	Surgery		PUBMED
Surekha, B C; Karanati, K; Venkatesan, K; Sreelekha, B C; Kumar, V D	2022	E-Learning During COVID-19 Pandemic: A Surge in Childhood Obesity	The coronavirus pandemic protracted disruption of in-person schooling, sports and other activities leading to obesity that could have long-lasting impact on children’s health. As a result, education has changed dramatically, with the distinctive rise of E-learning. Children are snacking more, exercising less. Their increased screen time, sedentary life style and inadequate sleep anticipated weigh…	Indian Journal of Otolaryngology and Head and Neck Surgery	BMI, COVID-19, E-learning, Lockdown, Obesity, Quality of life (QOL)	SCOPUS
Surekha, B C; Karanati, K; Venkatesan, K; Sreelekha, B C; Kumar, V D	2022	E-Learning During COVID-19 Pandemic: A Surge in Childhood Obesity	The coronavirus pandemic protracted disruption of in-person schooling, sports and other activities leading to obesity that could have long-lasting impact on children's health. As a result, education has changed dramatically, with the distinctive rise of E-learning. Children are snacking more, exercising less. Their increased screen time, sedentary life style and inadequate sleep anticipated weigh…	INDIAN JOURNAL OF OTOLARYNGOLOGY AND HEAD & NECK SURGERY	ADOLESCENTS, BMI, CHILDREN, COVID-19, E-learning, Lockdown, Obesity, Quality of life (QOL)	WOS
Surekha, B C; Karanati, Kiranmayi; Venkatesan, Kishore; Sreelekha, B C; Kumar, V Dilip	2021	E-Learning During COVID-19 Pandemic: A Surge in Childhood Obesity	The coronavirus pandemic protracted disruption of in-person schooling, sports and other activities leading to obesity that could have long-lasting impact on children's health. As a result, education has changed dramatically, with the distinctive rise of E-learning. Children are snacking more, exercising less. Their increased screen time, sedentary life style and inadequate sleep anticipated weigh…	Indian J Otolaryngol Head Neck Surg	BMI; COVID-19; E-learning; Lockdown; Obesity; Quality of life (QOL)	PUBMED
Ul-rahman ahmed, W; Hakim, M A; Poacher, A; Kennett, J; Jones, C S	2019	How can undergraduate surgical societies meet the learning needs of their members? A multicentre study	Introduction: Medical schools in the SouthWest (SW) have traditionally produced relatively few surgical trainees.We aimed to determine the learning needs of SW medical students, in order to inform services provided by undergraduate surgical societies (UGSSs). Methods: A 15-point questionnaire was distributed across four Medical Schools in the SW andWales between May-November 2018. Results: In tot…	British Journal of Surgery	career, conference abstract, human, human experiment, learning, major clinical study, medical school, medical student, motivation, multicenter study, organization, questionnaire, skill	EMBASE
Wadey, V; Caulley, L; Woods, N; Kraemer, W; Freeman, R	2010	Learning styles most reflecting orthopaedic surgeons	Background and Purpose: Residents and faculty demonstrate similar trends in learning styles. The most prevalent is converging, learning by problem solving; assimilating, learning by abstract logic; diverging, learning by observing and; then accommodating, learning using emotions and interpersonal relationships. The purpose of this study is to determine the learning styles of orthopaedic residents…	Medical Education, Supplement	Canadian, emotion, human, human relation, interview, learning, learning style, medical education, methodology, orthopedic surgeon, orthopedics, prevalence, problem solving, skill	EMBASE
Warner, S G; Connor, S; Christophi, C; Azodo, I A; Kent, T; Pier, D; Minter, R M	2014	Development of an international online learning platform for hepatopancreatobiliary surgical training: A needs assessment	Background The Americas Hepato-Pancreato-Biliary Association (AHPBA) and the Australian and New Zealand Hepatic, Pancreatic and Biliary Association (ANZHPBA) are developing an online distance learning curriculum to facilitate an interactive didactic experience for hepatopancreatobiliary (HPB) fellows in the operationalization of existing HPB fellow curricula. Two needs assessment surveys were car…	HPB	Australia and New Zealand, North American, biliary tract surgery, clinical practice, conference paper, curriculum, e-mail, evidence based practice, follow up, health survey, hepatopancreatobiliary surgery, human, human experiment, learning, learning style, liver surgery, medical information, needs assessment, online system, resident, surgical training	EMBASE
Warner, S G; Connor, S; Christophi, C; Azodo, I A; Kent, T; Pier, D; Minter, R M	2014	Development of an international online learning platform for hepatopancreatobiliary surgical training: A needs assessment	Background The Americas Hepato-Pancreato-Biliary Association (AHPBA) and the Australian and New Zealand Hepatic, Pancreatic and Biliary Association (ANZHPBA) are developing an online distance learning curriculum to facilitate an interactive didactic experience for hepatopancreatobiliary (HPB) fellows in the operationalization of existing HPB fellow curricula. Two needs assessment surveys were car…	HPB	Adult, Australia, Australia and New Zealand, Biliary Tract Surgical Procedures, Computer-Assisted Instruction, Conference Paper, Cooperative Behavior, Curriculum, Digestive System Surgical Procedures, Education, Distance, Education, Medical, Graduate, Female, Humans, International Cooperation, Internet, Male, Needs Assessment, New Zealand, North America, North American, Surveys and Questionnaires…	SCOPUS
Warner, S G; Connor, S; Christophi, C; Azodo, I A; Kent, T; Pier, D; Minter, R M	2014	Development of an international online learning platform for hepatopancreatobiliary surgical training: a needs assessment	BackgroundThe Americas Hepato-Pancreato-Biliary Association (AHPBA) and the Australian and New Zealand Hepatic, Pancreatic and Biliary Association (ANZHPBA) are developing an online distance learning curriculum to facilitate an interactive didactic experience for hepatopancreatobiliary (HPB) fellows in the operationalization of existing HPB fellow curricula. Two needs assessment surveys were carr…	HPB	STUDENTS	WOS
Warner, Susanne G; Connor, Saxon; Christophi Christopher and Azodo, Ijeoma A; Kent, Tara; Pier, David; Minter, Rebecca M	2014	Development of an international online learning platform for hepatopancreatobiliary surgical training: a needs assessment	BACKGROUND: The Americas Hepato-Pancreato-Biliary Association (AHPBA) and the Australian and New Zealand Hepatic, Pancreatic and Biliary Association (ANZHPBA) are developing an online distance learning curriculum to facilitate an interactive didactic experience for hepatopancreatobiliary (HPB) fellows in the operationalization of existing HPB fellow curricula. Two needs assessment surveys were ca…	HPB (Oxford)		PUBMED
White, E M; Esposito, A C; Kurbatov, V; Wang, X J; Caty, M G; Laurans, M; Yoo, P S	2022	How I Learned is How I Teach - Perspectives on How Faculty Surgeons Approach Informed Consent Education	OBJECTIVE: To understand the variability of surgical attending experience and perspectives regarding informed consent and how it impacts resident education DESIGN: A novel survey was distributed electronically to explore faculty surgeon's personal learning experience, knowledge, clinical practice, teaching preferences and beliefs regarding informed consent. Chi-square and Kruskal-Wallis testing w…	JOURNAL OF SURGICAL EDUCATION	Cluster Analysis, DECISIONS, Graduate Medical Education, Informed Consent, PROGRAM, RESIDENTS, Surgical Education, Survey	WOS
White, E M; Esposito, A C; Kurbatov, V; Wang, X; Caty, M G; Laurans, M; Yoo, P S	2022	How I Learned is How I Teach – Perspectives on How Faculty Surgeons Approach Informed Consent Education	OBJECTIVE: To understand the variability of surgical attending experience and perspectives regarding informed consent and how it impacts resident education DESIGN: A novel survey was distributed electronically to explore faculty surgeon's personal learning experience, knowledge, clinical practice, teaching preferences and beliefs regarding informed consent. Chi-square and Kruskal-Wallis testing w…	Journal of Surgical Education	article, clinical practice, female, health care system, human, informed consent, intensive care, knowledge, learning, legal liability, male, private practice, resident, surgical training, teaching, teaching hospital	EMBASE
White, E M; Esposito, A C; Kurbatov, V; Wang, X; Caty, M G; Laurans, M; Yoo, P S	2022	How I Learned is How I Teach – Perspectives on How Faculty Surgeons Approach Informed Consent Education	OBJECTIVE: To understand the variability of surgical attending experience and perspectives regarding informed consent and how it impacts resident education DESIGN: A novel survey was distributed electronically to explore faculty surgeon's personal learning experience, knowledge, clinical practice, teaching preferences and beliefs regarding informed consent. Chi-square and Kruskal-Wallis testing w…	Journal of Surgical Education	Article, Clinical Competence, Cluster Analysis, Education, Medical, Graduate, Faculty, General Surgery, Graduate Medical Education, Humans, Informed Consent, Internship and Residency, Interpersonal and Communication Skills, Patient Care, Practice-Based Learning and Improvement, Professionalism, Surgeons, Surgical Education, Survey, clinical competence, clinical practice, education, female, genera…	SCOPUS
White, Erin M; Esposito, Andrew C; Kurbatov, Vadim; Wang, Xujun; Caty, Michael G; Laurans, Maxwell; Yoo, Peter S	2022	How I Learned is How I Teach - Perspectives on How Faculty Surgeons Approach Informed Consent Education	OBJECTIVE: To understand the variability of surgical attending experience and perspectives regarding informed consent and how it impacts resident education DESIGN: A novel survey was distributed electronically to explore faculty surgeon's personal learning experience, knowledge, clinical practice, teaching preferences and beliefs regarding informed consent. Chi-square and Kruskal-Wallis testing w…	J Surg Educ	Cluster Analysis; Graduate Medical Education; Informed Consent; Interpersonal and Communication Skills; Patient Care; Practice-Based Learning and Improvement; Professionalism; Surgical Education; Survey	PUBMED
Windsor, J A; Diener, S; Zoha, F	2008	Learning style and laparoscopic experience in psychomotor skill performance using a virtual reality surgical simulator	Background: People learn in different ways, and training techniques and technologies should accommodate individual learning needs. This pilot study looks at the relationship between learning style, as measured with the Multiple Intelligences Developmental Assessment Scales (MIDAS), laparoscopic surgery experience and psychomotor skill performance using the MIST VR surgical simulator. Methods: Fiv…	American Journal of Surgery	article, controlled study, human, kinesthesia, laparoscopic surgery, learning style, medical student, pilot study, priority journal, psychomotor performance, rating scale, simulator, statistical significance, surgical training, task performance, virtual reality	EMBASE
Windsor, J A; Diener, S; Zoha, F	2008	Learning style and laparoscopic experience in psychomotor skill performance using a virtual reality surgical simulator	Background: People learn in different ways, and training techniques and technologies should accommodate individual learning needs. This pilot study looks at the relationship between learning style, as measured with the Multiple Intelligences Developmental Assessment Scales (MIDAS), laparoscopic surgery experience and psychomotor skill performance using the MIST VR surgical simulator. Methods: Fiv…	American Journal of Surgery	Computer Simulation, Humans, Intelligence, Laparoscopy, Learning, Learning style, Multiple Intelligences Developmental Assessment Scales, Multiple intelligences, Psychomotor Performance, Psychomotor skill, Selection, Simulator, Students, Medical, Surgery, Surgery training, User-Computer Interface, Virtual reality, article, controlled study, human, kinesthesia, laparoscopic surgery, learning style…	SCOPUS
Windsor, J A; Diener, S; Zoha, F	2008	Learning style and laparoscopic experience in psychomotor skill performance using a virtual reality surgical simulator	BACKGROUND: People learn in different ways, and training techniques and technologies should accommodate individual learning needs. This pilot study looks at the relationship between learning style, as measured with the Multiple Intelligences Developmental Assessment Scales (MIDAS), laparoscopic surgery experience and psychomotor skill performance using the MIST VR surgical simulator. METHODS: Fiv…	AMERICAN JOURNAL OF SURGERY	Multiple Intelligences Developmental Assessment Scales, TRAINEES, laparoscopy, learning style, multiple intelligences, psychomotor skill, selection, simulator, surgery training, virtual reality	WOS
Windsor, John A; Diener, Scott; Zoha, Farah	2008	Learning style and laparoscopic experience in psychomotor skill performance using a virtual reality surgical simulator	BACKGROUND: People learn in different ways, and training techniques and technologies should accommodate individual learning needs. This pilot study looks at the relationship between learning style, as measured with the Multiple Intelligences Developmental Assessment Scales (MIDAS), laparoscopic surgery experience and psychomotor skill performance using the MIST VR surgical simulator. METHODS: Fiv…	Am J Surg		PUBMED
